# Supplementary material for: Analysis of the microbial community structure and flavor components succession during salt‐reducing pickling process of zhacai (preserved mustard tuber)
Source: Food Sci Nutr. 2023 Apr 17;11(6):3154–70. doi: 10.1002/fsn3.3297 (PMC10261794; doi:10.1002/fsn3.3297)
Supplement: Supplementary file 1 — Appendix S1. [file FSN3-11-3154-s001.zip]

Archive with 22 entries (21 files):
- ═╝║═▒φ/
- ═╝║═▒φ/Figure 1. Schematic diagram of (A) salt-reducing pickling process.docx
- ═╝║═▒φ/Figure 2. The variation process of zhacai VFCs concentration.docx
- ═╝║═▒φ/Figure 3. The variation process of zhacai amino acids concentration.docx
- ═╝║═▒φ/Figure 4. Succession pattern of bacterial (A) and fungal (B) .docx
- ═╝║═▒φ/Figure 5. Pearson correlation heat map of bacteria, fungi, and.docx
- ═╝║═▒φ/Figure 6. The genera with VIP predictive value greater than 1.0 in bacterial and fungal community by O2PLS model analysis.docx
- ═╝║═▒φ/Figure 7. The KEGG pathway involved with the fatty acid metabolism predicted by PICRUSt2.docx
- ═╝║═▒φ/Figure 8. Major metabolic pathway of GABA (GABA shunt pathway).docx
- ═╝║═▒φ/S1 Figure. Rarefaction curves for bacteria (A) and fungi (B).docx
- ═╝║═▒φ/S1 Table. Soluble monosaccharide concentrations during the zhacai pickling process.docx
- ═╝║═▒φ/S2 Figure. Diversity indices of (A) bacteria and (B) fungi.docx
- ═╝║═▒φ/S2 Table. Volatile flavor component concentrations during the zhacai pickling process.docx
- ═╝║═▒φ/S3 Table. Amino acid concentrations during the zhacai pickling process.docx
- ═╝║═▒φ/S4 Table. PacBio Sequel sequencing data for analysis of bacterial diversity including a┴ diversity indices.docx
- ═╝║═▒φ/S5 Table. PacBio Sequel sequencing data for analysis of fungal diversity including a┴ diversity indices.docx
- ═╝║═▒φ/S6 Table OTU table of bacteria.xlsx
- ═╝║═▒φ/S7 Table OTU table of fungi.xlsx
- ═╝║═▒φ/Table 1 The information, basic chemical indices and organic acid concentrations.docx
- ═╝║═▒φ/supplementary material 1. Supplementary information of standard reagent and standard curve (monosaccharides).docx
- ═╝║═▒φ/supplementary material 2. Supplementary information of standard reagent and standard curve (amino acids).docx
- ═╝║═▒φ/~$ Table. Soluble monosaccharide concentrations during the zhacai pickling process.docx
