# Supplementary material for: Analysis of the microbial community structure and flavor components succession during salt‐reducing pickling process of zhacai (preserved mustard tuber)
Source: Food Sci Nutr. 2023 Apr 17;11(6):3154–70. doi: 10.1002/fsn3.3297 (PMC10261794; doi:10.1002/fsn3.3297)
Supplement: Supplementary file 1 — Appendix S1. [file FSN3-11-3154-s001.zip › ═╝║═▒φ/S6 Table OTU table of bacteria.xlsx]

## Sheet: table_filtered_w_tax
ID	S0	S11	S12	S21	S22	S23	S24	S31	S32	S33	S34	S41	S42	S43	S44	S45	S46	taxonomy
OTU_1	9	2005	1513	427	69	1402	445	2430	1064	218	240	36	46	145	5	3	20	d__Bacteria; p__Firmicutes; c__Bacilli; o__Lactobacillales; f__Leuconostocaceae; g__Leuconostoc; s__Leuconostoc mesenteroides
OTU_10	1062	626	270	82	128	34	87	412	161	20	270	2	131	12	0	0	16	d__Bacteria; p__Proteobacteria; c__Gammaproteobacteria; o__Pseudomonadales; f__Moraxellaceae; g__Psychrobacter; s__unclassified
OTU_100	0	0	1	3	0	0	8	0	0	0	0	0	0	0	0	0	0	d__Bacteria; p__Bacteroidetes; c__Sphingobacteriia; o__Sphingobacteriales; f__Sphingobacteriaceae; g__Pedobacter; s__unclassified
OTU_1004	0	0	0	2	0	1	0	0	0	0	0	0	0	0	0	0	0	d__Bacteria; p__Bacteroidetes; c__Flavobacteriia; o__Flavobacteriales; f__Flavobacteriaceae; g__Chryseobacterium; s__unclassified
OTU_1007	0	0	0	0	0	1	0	0	0	0	1	0	0	0	0	0	0	d__Bacteria; p__Deinococcus-Thermus; c__Deinococci; o__Deinococcales; f__Deinococcaceae; g__unclassified; s__unclassified
OTU_101	0	14	16	9	2	13	16	37	0	0	0	0	0	0	0	0	0	d__Bacteria; p__Proteobacteria; c__Alphaproteobacteria; o__Rhodobacterales; f__Rhodobacteraceae; g__Rhodobacter; s__unclassified
OTU_1010	0	0	0	0	0	1	0	0	1	0	0	0	0	0	0	0	0	d__Bacteria; p__Bacteroidetes; c__Flavobacteriia; o__Flavobacteriales; f__Flavobacteriaceae; g__Chryseobacterium; s__unclassified
OTU_1012	0	0	0	0	0	2	0	0	0	0	0	0	0	0	0	0	0	d__Bacteria; p__Proteobacteria; c__Gammaproteobacteria; o__Enterobacterales; f__Enterobacteriaceae; g__Citrobacter; s__unclassified
OTU_1017	0	0	0	0	0	2	0	0	0	1	0	0	0	0	0	0	0	d__Bacteria; p__Proteobacteria; c__Gammaproteobacteria; o__Vibrionales; f__Vibrionaceae; g__Vibrio; s__unclassified
OTU_1018	0	0	0	0	0	1	0	0	1	0	0	0	0	0	0	0	0	d__Bacteria; p__Firmicutes; c__Bacilli; o__Bacillales; f__Bacillaceae; g__unclassified; s__unclassified
OTU_1019	0	0	0	5	0	2	0	0	4	0	0	2	2	2	2	0	10	d__Bacteria; p__Firmicutes; c__Bacilli; o__Bacillales; f__Bacillaceae; g__unclassified; s__unclassified
OTU_102	0	0	0	4	0	0	0	0	0	0	0	0	1	0	0	0	23	d__Bacteria; p__Proteobacteria; c__Gammaproteobacteria; o__Oceanospirillales; f__Halomonadaceae; g__Halomonas; s__unclassified
OTU_1021	0	0	0	0	0	2	0	0	0	0	0	0	0	0	0	0	0	d__Bacteria; p__Proteobacteria; c__Betaproteobacteria; o__Rhodocyclales; f__Zoogloeaceae; g__Azoarcus; s__unclassified
OTU_1025	0	0	0	5	0	1	0	1	0	1	0	0	0	0	0	0	0	d__Bacteria; p__Bacteroidetes; c__Sphingobacteriia; o__Sphingobacteriales; f__Sphingobacteriaceae; g__Pedobacter; s__unclassified
OTU_1028	0	0	0	1	0	1	0	0	0	0	0	0	0	0	0	0	0	d__Bacteria; p__Proteobacteria; c__Gammaproteobacteria; o__Enterobacterales; f__Enterobacteriaceae; g__Enterobacter; s__Enterobacter hormaechei
OTU_103	0	0	0	0	0	0	4	1	8	2	0	0	0	3	0	0	30	d__Bacteria; p__Proteobacteria; c__Gammaproteobacteria; o__Oceanospirillales; f__Halomonadaceae; g__Halomonas; s__unclassified
OTU_1034	0	0	0	1	0	4	0	2	0	0	0	0	0	0	0	0	0	d__Bacteria; p__Proteobacteria; c__Gammaproteobacteria; o__Enterobacterales; f__Enterobacteriaceae; g__Citrobacter; s__unclassified
OTU_1036	0	0	0	0	1	1	0	0	0	0	0	0	0	0	0	0	0	d__Bacteria; p__Proteobacteria; c__Alphaproteobacteria; o__Rhodobacterales; f__Rhodobacteraceae; g__Paracoccus; s__unclassified
OTU_1038	0	0	0	0	0	1	0	1	0	0	0	0	0	0	0	0	0	d__Bacteria; p__Firmicutes; c__Bacilli; o__Lactobacillales; f__Leuconostocaceae; g__Leuconostoc; s__Leuconostoc mesenteroides
OTU_104	0	9	1	0	2	0	0	0	1	1	0	0	0	0	0	0	0	d__Bacteria; p__Proteobacteria; c__Gammaproteobacteria; o__Pseudomonadales; f__Pseudomonadaceae; g__Pseudomonas; s__Pseudomonas aeruginosa
OTU_1040	0	0	0	0	0	1	0	0	0	0	0	0	0	0	1	0	0	d__Bacteria; p__Proteobacteria; c__Gammaproteobacteria; o__Alteromonadales; f__Alteromonadaceae; g__Marinobacter; s__unclassified
OTU_1042	0	0	0	0	0	1	0	0	2	1	0	0	0	0	0	0	0	d__Bacteria; p__Proteobacteria; c__Deltaproteobacteria; o__Bradymonadales; f__Bradymonadaceae; g__Bradymonas; s__unclassified
OTU_105	0	4	0	0	0	0	0	0	0	0	0	0	0	0	0	0	0	d__Bacteria; p__Bacteroidetes; c__Bacteroidia; o__Bacteroidales; f__Odoribacteraceae; g__Butyricimonas; s__unclassified
OTU_1052	0	0	0	0	0	0	0	2	0	0	0	0	0	0	0	0	0	d__Bacteria; p__Proteobacteria; c__Alphaproteobacteria; o__Rhodobacterales; f__Rhodobacteraceae; g__Rhodobacter; s__unclassified
OTU_106	0	8	12	4	0	17	0	18	7	0	0	0	0	1	0	0	0	d__Bacteria; p__Proteobacteria; c__Betaproteobacteria; o__Burkholderiales; f__Comamonadaceae; g__Comamonas; s__unclassified
OTU_1065	0	0	0	1	0	0	0	1	0	0	0	0	0	0	0	0	0	d__Bacteria; p__Bacteroidetes; c__Sphingobacteriia; o__Sphingobacteriales; f__Sphingobacteriaceae; g__Mucilaginibacter; s__unclassified
OTU_107	0	18	16	8	1	20	1	8	5	1	3	0	0	0	0	0	1	d__Bacteria; p__Proteobacteria; c__Alphaproteobacteria; o__Rhizobiales; f__Rhizobiaceae; g__Agrobacterium; s__unclassified
OTU_1070	0	0	0	0	0	0	0	5	1	0	0	0	0	0	0	0	0	d__Bacteria; p__Proteobacteria; c__Gammaproteobacteria; o__Pseudomonadales; f__Moraxellaceae; g__Psychrobacter; s__unclassified
OTU_1074	0	0	0	0	0	0	0	2	0	0	2	0	0	0	0	0	0	d__Bacteria; p__Proteobacteria; c__Gammaproteobacteria; o__Cellvibrionales; f__Cellvibrionaceae; g__unclassified; s__unclassified
OTU_1077	0	0	0	0	0	0	0	3	0	0	0	0	0	0	0	0	0	d__Bacteria; p__Proteobacteria; c__Alphaproteobacteria; o__Rhodobacterales; f__Rhodobacteraceae; g__Rhodobacter; s__unclassified
OTU_1078	0	0	0	0	0	0	0	2	0	0	0	0	0	0	0	0	0	d__Bacteria; p__Firmicutes; c__Bacilli; o__Lactobacillales; f__Leuconostocaceae; g__Leuconostoc; s__Leuconostoc mesenteroides
OTU_108	0	7	2	0	0	3	0	0	0	0	0	0	0	0	0	0	0	d__Bacteria; p__Proteobacteria; c__Gammaproteobacteria; o__Legionellales; f__Coxiellaceae; g__Rickettsiella; s__unclassified
OTU_1084	0	0	0	0	0	0	0	2	0	0	0	0	0	0	0	0	0	d__Bacteria; p__Firmicutes; c__Bacilli; o__Lactobacillales; f__Leuconostocaceae; g__Leuconostoc; s__unclassified
OTU_109	0	5	0	0	0	0	0	0	0	0	0	0	0	0	0	0	0	d__Bacteria; p__Firmicutes; c__Clostridia; o__Clostridiales; f__Peptostreptococcaceae; g__unclassified; s__unclassified
OTU_1091	0	0	0	0	0	0	0	1	1	0	0	0	0	0	0	0	0	d__Bacteria; p__Proteobacteria; c__Gammaproteobacteria; o__Pseudomonadales; f__Moraxellaceae; g__Psychrobacter; s__unclassified
OTU_1092	0	0	0	0	0	0	0	2	0	0	0	0	0	0	0	0	0	d__Bacteria; p__Proteobacteria; c__Alphaproteobacteria; o__Rhodobacterales; f__Rhodobacteraceae; g__Rhodobacter; s__unclassified
OTU_1094	0	0	0	0	0	0	0	2	0	0	0	0	0	0	0	0	0	d__Bacteria; p__Proteobacteria; c__Alphaproteobacteria; o__Rhodobacterales; f__Rhodobacteraceae; g__unclassified; s__unclassified
OTU_1096	0	0	0	71	10	0	27	13	6	1	3	0	0	0	0	0	1	d__Bacteria; p__Proteobacteria; c__Gammaproteobacteria; o__Enterobacterales; f__Enterobacteriaceae; g__unclassified; s__unclassified
OTU_11	0	0	0	2	0	0	0	0	20	0	1	5	1	10	519	1265	92	d__Bacteria; p__Proteobacteria; c__Gammaproteobacteria; o__Oceanospirillales; f__Halomonadaceae; g__Chromohalobacter; s__unclassified
OTU_110	0	4	0	4	1	0	0	2	0	0	0	0	0	0	0	0	0	d__Bacteria; p__Proteobacteria; c__Betaproteobacteria; o__Burkholderiales; f__Comamonadaceae; g__Comamonas; s__unclassified
OTU_1103	0	0	0	0	0	0	0	1	0	0	1	0	0	0	0	0	0	d__Bacteria; p__Bacteroidetes; c__Flavobacteriia; o__Flavobacteriales; f__Flavobacteriaceae; g__Flavobacterium; s__unclassified
OTU_1108	0	0	0	1	0	0	0	1	0	0	0	0	0	0	0	0	0	d__Bacteria; p__Firmicutes; c__Bacilli; o__Lactobacillales; f__Leuconostocaceae; g__Leuconostoc; s__Leuconostoc mesenteroides
OTU_111	0	0	4	0	0	0	0	0	0	0	0	0	0	0	0	0	0	d__Bacteria; p__Firmicutes; c__Clostridia; o__Clostridiales; f__Clostridiaceae; g__Clostridium; s__unclassified
OTU_1112	0	0	0	1	0	0	0	1	0	0	0	0	0	0	0	0	0	d__Bacteria; p__Proteobacteria; c__Alphaproteobacteria; o__Caulobacterales; f__Caulobacteraceae; g__Caulobacter; s__unclassified
OTU_112	0	2	12	4	2	11	9	8	0	0	0	0	0	0	0	0	0	d__Bacteria; p__Proteobacteria; c__Betaproteobacteria; o__Burkholderiales; f__Comamonadaceae; g__Comamonas; s__unclassified
OTU_1121	0	0	0	0	0	0	0	1	1	0	0	0	0	0	0	0	0	d__Bacteria; p__Firmicutes; c__Bacilli; o__Lactobacillales; f__Leuconostocaceae; g__Leuconostoc; s__unclassified
OTU_1126	0	0	0	1	0	0	0	1	0	0	0	0	0	0	0	0	0	d__Bacteria; p__Proteobacteria; c__Gammaproteobacteria; o__Enterobacterales; f__Enterobacteriaceae; g__Enterobacter; s__unclassified
OTU_1127	0	0	0	0	0	0	0	2	0	0	0	0	0	0	0	0	0	d__Bacteria; p__Bacteroidetes; c__Flavobacteriia; o__Flavobacteriales; f__Flavobacteriaceae; g__unclassified; s__unclassified
OTU_113	0	5	10	0	0	11	0	0	2	0	4	0	0	0	0	0	0	d__Bacteria; p__Proteobacteria; c__Gammaproteobacteria; o__Vibrionales; f__Vibrionaceae; g__Vibrio; s__unclassified
OTU_1132	0	0	0	0	2	0	0	1	0	0	0	0	0	0	0	0	0	d__Bacteria; p__Proteobacteria; c__Alphaproteobacteria; o__Rhizobiales; f__Rhizobiaceae; g__Rhizobium; s__unclassified
OTU_1135	0	0	0	0	1	0	0	1	0	0	1	0	0	0	0	0	0	d__Bacteria; p__Firmicutes; c__Clostridia; o__Clostridiales; f__Lachnospiraceae; g__Lachnoclostridium; s__unclassified
OTU_1136	0	0	0	0	1	0	0	1	0	0	0	0	0	0	0	0	0	d__Bacteria; p__Proteobacteria; c__Gammaproteobacteria; o__Legionellales; f__Legionellaceae; g__Legionella; s__unclassified
OTU_1137	0	0	0	0	0	0	0	1	0	0	0	0	0	0	0	1	0	d__Bacteria; p__Firmicutes; c__Bacilli; o__Bacillales; f__Bacillaceae; g__Virgibacillus; s__unclassified
OTU_114	0	0	0	0	0	0	0	0	27	0	0	0	0	0	0	0	0	d__Bacteria; p__Proteobacteria; c__Gammaproteobacteria; o__Oceanospirillales; f__Halomonadaceae; g__Halomonas; s__unclassified
OTU_1142	0	0	0	1	0	0	0	1	0	0	0	0	0	0	0	0	0	d__Bacteria; p__Verrucomicrobia; c__Verrucomicrobiae; o__Verrucomicrobiales; f__Verrucomicrobiaceae; g__Luteolibacter; s__unclassified
OTU_1145	0	0	0	0	0	0	2	1	11	3	3	1	16	1	0	0	0	d__Bacteria; p__Proteobacteria; c__Gammaproteobacteria; o__Pseudomonadales; f__Moraxellaceae; g__Psychrobacter; s__unclassified
OTU_1146	0	0	0	1	0	0	0	1	0	0	0	0	0	0	0	0	0	d__Bacteria; p__Proteobacteria; c__Gammaproteobacteria; o__Enterobacterales; f__Enterobacteriaceae; g__unclassified; s__unclassified
OTU_1149	0	0	0	1	0	0	0	1	1	0	0	0	0	0	0	1	0	d__Bacteria; p__Proteobacteria; c__Gammaproteobacteria; o__Enterobacterales; f__Yersiniaceae; g__Serratia; s__unclassified
OTU_115	0	0	0	2	1	0	0	0	3	72	0	0	0	0	5	0	2	d__Bacteria; p__Proteobacteria; c__Gammaproteobacteria; o__Oceanospirillales; f__Halomonadaceae; g__Halomonas; s__unclassified
OTU_1155	0	0	0	0	0	0	1	1	1	0	0	0	0	0	0	0	0	d__Bacteria; p__Firmicutes; c__Bacilli; o__Lactobacillales; f__Lactobacillaceae; g__Lactobacillus; s__unclassified
OTU_1157	0	0	0	1	0	0	0	1	0	0	0	0	0	0	0	0	0	d__Bacteria; p__Proteobacteria; c__Gammaproteobacteria; o__Enterobacterales; f__Enterobacteriaceae; g__unclassified; s__unclassified
OTU_116	0	0	0	0	72	3	4	0	0	0	3	0	4	0	0	0	0	d__Bacteria; p__Proteobacteria; c__Gammaproteobacteria; o__Aeromonadales; f__Aeromonadaceae; g__unclassified; s__unclassified
OTU_1161	0	0	0	0	11	0	0	1	0	0	1	0	0	0	0	0	0	d__Bacteria; p__Firmicutes; c__Bacilli; o__Lactobacillales; f__Lactobacillaceae; g__Lactobacillus; s__unclassified
OTU_1167	0	0	0	4	0	0	4	1	0	0	0	0	0	0	0	0	1	d__Bacteria; p__Bacteroidetes; c__Sphingobacteriia; o__Sphingobacteriales; f__Sphingobacteriaceae; g__Sphingobacterium; s__unclassified
OTU_1169	0	0	0	1	0	0	0	1	0	0	0	0	0	0	0	0	0	d__Bacteria; p__Proteobacteria; c__Gammaproteobacteria; o__Enterobacterales; f__Enterobacteriaceae; g__unclassified; s__unclassified
OTU_117	0	0	0	0	0	2	6	0	15	0	4	0	0	0	0	0	0	d__Bacteria; p__Proteobacteria; c__Gammaproteobacteria; o__Oceanospirillales; f__Alcanivoracaceae; g__Marinicella; s__unclassified
OTU_1175	0	0	0	0	0	0	0	3	1	1	0	0	0	1	0	0	1	d__Bacteria; p__Proteobacteria; c__Gammaproteobacteria; o__Xanthomonadales; f__Xanthomonadaceae; g__Stenotrophomonas; s__unclassified
OTU_1176	0	0	0	0	2	0	3	1	0	0	0	0	0	0	0	0	0	d__Bacteria; p__Firmicutes; c__Bacilli; o__Lactobacillales; f__Lactobacillaceae; g__Lactobacillus; s__unclassified
OTU_118	1	0	0	3	0	1	6	2	0	0	2	0	0	0	0	0	0	d__Bacteria; p__Actinobacteria; c__unclassified; o__unclassified; f__unclassified; g__unclassified; s__unclassified
OTU_1182	0	0	0	0	0	0	0	13	5	1	2	0	0	0	0	0	0	d__Bacteria; p__Firmicutes; c__Bacilli; o__Lactobacillales; f__Leuconostocaceae; g__Leuconostoc; s__Leuconostoc mesenteroides
OTU_119	0	3	2	7	1	1	5	0	1	0	4	0	0	0	0	0	0	d__Bacteria; p__Proteobacteria; c__Gammaproteobacteria; o__Enterobacterales; f__Yersiniaceae; g__Yersinia; s__unclassified
OTU_1192	0	0	0	9	1	0	0	1	1	2	0	0	0	0	0	0	0	d__Bacteria; p__Proteobacteria; c__Gammaproteobacteria; o__Enterobacterales; f__unclassified; g__unclassified; s__unclassified
OTU_1193	0	0	0	0	0	0	0	2	4	0	5	0	14	0	0	0	0	d__Bacteria; p__Proteobacteria; c__Gammaproteobacteria; o__Pseudomonadales; f__Moraxellaceae; g__Psychrobacter; s__unclassified
OTU_1194	0	0	0	4	0	0	0	1	0	0	0	0	0	0	0	0	0	d__Bacteria; p__Proteobacteria; c__Gammaproteobacteria; o__Enterobacterales; f__Enterobacteriaceae; g__unclassified; s__unclassified
OTU_12	0	0	0	1	1	0	639	0	0	0	1201	12	0	73	0	11	174	d__Bacteria; p__Firmicutes; c__Bacilli; o__Lactobacillales; f__Lactobacillaceae; g__Pediococcus; s__unclassified
OTU_120	0	0	0	0	1	0	6	0	0	0	5	0	9	0	0	4	0	d__Bacteria; p__Fusobacteria; c__Fusobacteriia; o__Fusobacteriales; f__Fusobacteriaceae; g__Fusobacterium; s__unclassified
OTU_1200	0	0	0	0	0	0	0	1	1	0	0	0	0	0	0	0	0	d__Bacteria; p__Proteobacteria; c__Gammaproteobacteria; o__Pseudomonadales; f__Moraxellaceae; g__Psychrobacter; s__unclassified
OTU_121	0	3	5	6	0	5	4	1	4	4	8	1	0	3	0	2	2	d__Bacteria; p__Proteobacteria; c__Gammaproteobacteria; o__Pseudomonadales; f__Pseudomonadaceae; g__Pseudomonas; s__unclassified
OTU_1211	0	0	0	0	0	0	0	2	0	0	0	0	0	0	0	0	0	d__Bacteria; p__Firmicutes; c__Bacilli; o__Lactobacillales; f__Leuconostocaceae; g__Leuconostoc; s__Leuconostoc mesenteroides
OTU_1213	0	0	0	0	0	0	0	1	0	1	0	0	0	0	0	0	0	d__Bacteria; p__Firmicutes; c__Clostridia; o__Clostridiales; f__Clostridiaceae; g__Clostridium; s__unclassified
OTU_122	4	6	0	0	2	0	0	0	0	0	0	0	24	0	0	0	0	d__Bacteria; p__Proteobacteria; c__Gammaproteobacteria; o__Oceanospirillales; f__Oceanospirillaceae; g__Marinomonas; s__unclassified
OTU_1221	0	0	0	2	0	0	0	2	1	2	2	0	0	0	0	0	0	d__Bacteria; p__Proteobacteria; c__Alphaproteobacteria; o__Rhodobacterales; f__Rhodobacteraceae; g__Rhodobacter; s__unclassified
OTU_1226	0	0	0	0	0	0	0	0	2	0	0	0	0	0	0	1	0	d__Bacteria; p__Proteobacteria; c__Gammaproteobacteria; o__Chromatiales; f__Ectothiorhodospiraceae; g__unclassified; s__unclassified
OTU_1227	0	0	0	0	0	0	0	0	1	0	0	0	1	0	0	0	0	d__Bacteria; p__Proteobacteria; c__Gammaproteobacteria; o__Pseudomonadales; f__Moraxellaceae; g__Psychrobacter; s__unclassified
OTU_1228	0	0	0	0	0	0	0	0	5	0	0	0	0	0	0	0	0	d__Bacteria; p__Proteobacteria; c__Gammaproteobacteria; o__Oceanospirillales; f__Halomonadaceae; g__unclassified; s__unclassified
OTU_1229	0	0	0	3	0	0	0	0	4	1	0	0	0	0	0	0	0	d__Bacteria; p__Firmicutes; c__Bacilli; o__Lactobacillales; f__Leuconostocaceae; g__Leuconostoc; s__unclassified
OTU_123	0	0	0	0	0	0	0	0	0	0	0	0	8	0	0	0	0	d__Bacteria; p__Proteobacteria; c__Gammaproteobacteria; o__Oceanospirillales; f__Oceanospirillaceae; g__unclassified; s__unclassified
OTU_1231	0	0	0	0	0	0	0	0	2	0	0	0	0	0	0	0	0	d__Bacteria; p__Bacteroidetes; c__Flavobacteriia; o__Flavobacteriales; f__Flavobacteriaceae; g__Aequorivita; s__unclassified
OTU_1239	0	0	0	0	0	0	0	0	2	0	0	0	0	0	0	0	0	d__Bacteria; p__Proteobacteria; c__Gammaproteobacteria; o__Oceanospirillales; f__Halomonadaceae; g__Halomonas; s__unclassified
OTU_124	0	0	0	0	0	3	0	0	0	4	2	1	34	7	3	15	5	d__Bacteria; p__Firmicutes; c__Bacilli; o__Lactobacillales; f__Carnobacteriaceae; g__Alkalibacterium; s__unclassified
OTU_1240	0	0	0	0	0	0	0	0	11	0	0	0	0	0	0	0	0	d__Bacteria; p__Proteobacteria; c__Gammaproteobacteria; o__Oceanospirillales; f__Halomonadaceae; g__Halomonas; s__unclassified
OTU_1243	0	0	0	2	0	0	0	0	6	1	2	0	0	0	1	0	0	d__Bacteria; p__Proteobacteria; c__Gammaproteobacteria; o__Oceanospirillales; f__Halomonadaceae; g__Halomonas; s__unclassified
OTU_1246	0	0	0	0	0	0	0	0	1	6	0	0	0	0	1	0	0	d__Bacteria; p__Proteobacteria; c__Gammaproteobacteria; o__Oceanospirillales; f__Halomonadaceae; g__Halomonas; s__unclassified
OTU_1249	0	0	0	0	0	0	0	0	6	2	0	0	0	0	0	0	0	d__Bacteria; p__Proteobacteria; c__Gammaproteobacteria; o__Oceanospirillales; f__Halomonadaceae; g__Halomonas; s__unclassified
OTU_125	0	0	0	0	0	0	0	0	0	4	0	0	0	0	3	11	0	d__Bacteria; p__Firmicutes; c__Bacilli; o__Bacillales; f__Bacillaceae; g__Paraliobacillus; s__Paraliobacillus ryukyuensis
OTU_1255	0	0	0	0	0	0	0	0	2	0	0	0	0	0	0	0	0	d__Bacteria; p__Firmicutes; c__Bacilli; o__Bacillales; f__Bacillaceae; g__Virgibacillus; s__unclassified
OTU_1257	0	0	0	1	0	0	0	0	1	0	0	0	0	0	0	0	0	d__Bacteria; p__Firmicutes; c__Bacilli; o__Lactobacillales; f__Lactobacillaceae; g__Lactobacillus; s__Lactobacillus brevis
OTU_1259	0	0	0	0	0	0	0	0	1	0	0	0	0	0	0	2	0	d__Bacteria; p__Firmicutes; c__Bacilli; o__Bacillales; f__Bacillaceae; g__unclassified; s__unclassified
OTU_126	0	0	0	0	0	1	0	0	9	1	0	0	0	5	30	11	70	d__Bacteria; p__Firmicutes; c__Bacilli; o__Lactobacillales; f__Enterococcaceae; g__Tetragenococcus; s__Tetragenococcus halophilus
OTU_1262	0	0	0	1	0	0	7	0	10	1	7	0	14	0	0	0	0	d__Bacteria; p__Proteobacteria; c__Gammaproteobacteria; o__Pseudomonadales; f__Moraxellaceae; g__Psychrobacter; s__unclassified
OTU_1263	0	0	0	0	0	0	1	0	1	0	0	0	1	0	0	0	0	d__Bacteria; p__Proteobacteria; c__Gammaproteobacteria; o__Pseudomonadales; f__Moraxellaceae; g__Psychrobacter; s__unclassified
OTU_1266	0	0	0	0	0	0	0	0	4	0	0	0	12	0	0	0	3	d__Bacteria; p__Proteobacteria; c__Gammaproteobacteria; o__Oceanospirillales; f__Halomonadaceae; g__Halomonas; s__unclassified
OTU_1267	0	0	0	0	0	0	0	0	2	0	0	0	0	0	0	0	0	d__Bacteria; p__Proteobacteria; c__Gammaproteobacteria; o__Oceanospirillales; f__Halomonadaceae; g__Halomonas; s__unclassified
OTU_127	0	6	0	2	0	0	0	0	0	0	1	0	0	0	0	0	0	d__Bacteria; p__Bacteroidetes; c__Sphingobacteriia; o__Sphingobacteriales; f__Sphingobacteriaceae; g__Pedobacter; s__unclassified
OTU_1270	0	0	0	1	0	0	0	0	3	1	2	0	7	0	0	0	0	d__Bacteria; p__Proteobacteria; c__Gammaproteobacteria; o__Pseudomonadales; f__Moraxellaceae; g__Psychrobacter; s__unclassified
OTU_1271	0	0	0	0	0	0	0	0	1	0	1	0	0	0	0	0	0	d__Bacteria; p__Bacteroidetes; c__Sphingobacteriia; o__Sphingobacteriales; f__Sphingobacteriaceae; g__Pedobacter; s__unclassified
OTU_1273	0	0	0	0	0	0	0	0	2	0	0	0	0	0	0	0	0	d__Bacteria; p__Firmicutes; c__Bacilli; o__Lactobacillales; f__Carnobacteriaceae; g__Carnobacterium; s__unclassified
OTU_1274	0	0	0	0	0	0	0	0	1	0	0	0	0	0	0	1	0	d__Bacteria; p__Firmicutes; c__Clostridia; o__Clostridiales; f__Ruminococcaceae; g__Ruminococcus; s__unclassified
OTU_1276	0	0	0	0	0	0	0	0	1	0	0	0	0	0	1	0	0	d__Bacteria; p__Bacteroidetes; c__unclassified; o__unclassified; f__unclassified; g__unclassified; s__unclassified
OTU_128	5	20	11	0	0	9	0	2	1	0	0	0	0	0	0	0	0	d__Bacteria; p__Firmicutes; c__Bacilli; o__Lactobacillales; f__Carnobacteriaceae; g__Carnobacterium; s__unclassified
OTU_1282	0	0	0	0	0	0	0	0	23	2	3	1	3	0	0	0	0	d__Bacteria; p__Proteobacteria; c__Gammaproteobacteria; o__Oceanospirillales; f__Halomonadaceae; g__Halomonas; s__unclassified
OTU_1285	0	0	0	1	0	0	0	0	2	0	4	0	5	0	0	0	0	d__Bacteria; p__Proteobacteria; c__Gammaproteobacteria; o__Pseudomonadales; f__Moraxellaceae; g__Psychrobacter; s__unclassified
OTU_129	0	5	0	0	0	0	2	0	0	0	0	3	0	0	0	0	0	d__Bacteria; p__Verrucomicrobia; c__Verrucomicrobiae; o__Verrucomicrobiales; f__Verrucomicrobiaceae; g__Luteolibacter; s__unclassified
OTU_1296	0	0	0	1	0	0	0	0	2	0	0	0	0	0	0	0	0	d__Bacteria; p__Actinobacteria; c__unclassified; o__Micrococcales; f__Micrococcaceae; g__Nesterenkonia; s__unclassified
OTU_1297	0	0	0	0	0	0	0	0	1	1	0	0	0	0	0	0	0	d__Bacteria; p__Bacteroidetes; c__Flavobacteriia; o__Flavobacteriales; f__Flavobacteriaceae; g__Salegentibacter; s__unclassified
OTU_1298	0	0	0	0	0	0	0	0	4	0	2	0	0	0	0	1	0	d__Bacteria; p__Firmicutes; c__Bacilli; o__Bacillales; f__Alicyclobacillaceae; g__Tumebacillus; s__unclassified
OTU_13	0	0	0	0	0	0	1	0	0	3	0	728	0	0	0	0	1	d__Bacteria; p__Firmicutes; c__Bacilli; o__Lactobacillales; f__Lactobacillaceae; g__Lactobacillus; s__unclassified
OTU_130	0	3	0	0	0	0	0	0	0	0	0	0	0	0	0	0	0	d__Bacteria; p__Bacteroidetes; c__Flavobacteriia; o__Flavobacteriales; f__Flavobacteriaceae; g__Elizabethkingia; s__unclassified
OTU_1305	0	0	0	0	0	0	0	0	3	0	0	0	0	0	0	0	0	d__Bacteria; p__Proteobacteria; c__Gammaproteobacteria; o__Oceanospirillales; f__Alcanivoracaceae; g__Marinicella; s__unclassified
OTU_1307	0	0	0	1	1	0	0	0	1	0	0	0	0	0	0	0	0	d__Bacteria; p__Firmicutes; c__Bacilli; o__Lactobacillales; f__Lactobacillaceae; g__Lactobacillus; s__Lactobacillus brevis
OTU_131	0	9	3	0	0	2	0	0	0	0	0	0	0	0	0	0	0	d__Bacteria; p__Proteobacteria; c__Gammaproteobacteria; o__Legionellales; f__Legionellaceae; g__Legionella; s__unclassified
OTU_1311	0	0	0	0	0	0	0	0	2	0	0	0	0	0	0	0	0	d__Bacteria; p__Firmicutes; c__Bacilli; o__Bacillales; f__Alicyclobacillaceae; g__Tumebacillus; s__unclassified
OTU_1312	0	0	0	0	0	0	0	0	1	0	2	0	0	0	0	0	0	d__Bacteria; p__Bacteroidetes; c__Flavobacteriia; o__Flavobacteriales; f__Flavobacteriaceae; g__unclassified; s__unclassified
OTU_1314	0	0	0	0	0	0	0	0	3	0	0	0	0	0	0	0	0	d__Bacteria; p__Firmicutes; c__Bacilli; o__Lactobacillales; f__Leuconostocaceae; g__Leuconostoc; s__unclassified
OTU_1315	0	0	0	0	0	0	0	0	2	0	0	0	0	0	0	0	0	d__Bacteria; p__Firmicutes; c__Clostridia; o__Clostridiales; f__Lachnospiraceae; g__unclassified; s__unclassified
OTU_1319	0	0	0	0	0	0	2	0	2	0	1	0	6	2	0	0	0	d__Bacteria; p__Proteobacteria; c__Gammaproteobacteria; o__Pseudomonadales; f__Moraxellaceae; g__Psychrobacter; s__unclassified
OTU_132	0	4	0	0	0	0	0	0	0	0	0	0	0	0	0	0	0	d__Bacteria; p__Proteobacteria; c__Gammaproteobacteria; o__Enterobacterales; f__Morganellaceae; g__Proteus; s__Proteus mirabilis
OTU_1325	0	0	0	3	5	0	0	0	1	0	0	0	0	0	0	0	0	d__Bacteria; p__Firmicutes; c__Bacilli; o__Lactobacillales; f__Lactobacillaceae; g__Lactobacillus; s__unclassified
OTU_1327	0	0	0	2	1	0	0	0	9	2	21	0	8	0	0	0	0	d__Bacteria; p__Proteobacteria; c__Gammaproteobacteria; o__Pseudomonadales; f__Moraxellaceae; g__Psychrobacter; s__unclassified
OTU_1329	0	0	0	0	0	0	0	0	2	0	0	0	0	0	0	0	0	d__Bacteria; p__Firmicutes; c__Bacilli; o__Bacillales; f__Staphylococcaceae; g__Staphylococcus; s__Staphylococcus equorum
OTU_133	0	10	44	32	10	24	4	14	24	1	43	10	0	3	3	10	7	d__Bacteria; p__Proteobacteria; c__Betaproteobacteria; o__Burkholderiales; f__Oxalobacteraceae; g__unclassified; s__unclassified
OTU_1330	0	0	0	0	0	0	0	0	2	0	0	0	0	0	0	0	0	d__Bacteria; p__Proteobacteria; c__Gammaproteobacteria; o__Chromatiales; f__Chromatiaceae; g__Nitrosococcus; s__Nitrosococcus halophilus
OTU_1336	0	0	0	0	0	0	0	0	1	1	0	0	0	0	0	0	1	d__Bacteria; p__Firmicutes; c__Bacilli; o__Lactobacillales; f__Leuconostocaceae; g__Weissella; s__Weissella cibaria
OTU_134	0	4	2	0	0	0	0	0	0	0	0	0	0	0	0	0	0	d__Bacteria; p__Actinobacteria; c__unclassified; o__unclassified; f__unclassified; g__unclassified; s__unclassified
OTU_1341	0	0	0	0	0	0	0	0	1	0	1	0	0	0	1	0	0	d__Bacteria; p__Balneolaeota; c__Balneolia; o__Balneolales; f__Balneolaceae; g__Aliifodinibius; s__unclassified
OTU_1342	0	0	0	1	0	0	0	0	2	0	0	0	1	0	0	0	0	d__Bacteria; p__Proteobacteria; c__Gammaproteobacteria; o__Oceanospirillales; f__Halomonadaceae; g__Halomonas; s__unclassified
OTU_1344	0	0	0	0	0	0	0	0	1	0	0	0	0	0	2	0	10	d__Bacteria; p__Firmicutes; c__Bacilli; o__Lactobacillales; f__Lactobacillaceae; g__Lactobacillus; s__unclassified
OTU_1347	0	0	0	3	41	0	16	0	33	10	89	0	57	3	0	2	1	d__Bacteria; p__Proteobacteria; c__Gammaproteobacteria; o__Pseudomonadales; f__Moraxellaceae; g__Psychrobacter; s__unclassified
OTU_1349	0	0	0	0	0	0	0	0	3	0	1	0	0	0	0	0	0	d__Bacteria; p__Firmicutes; c__Bacilli; o__Lactobacillales; f__Leuconostocaceae; g__Leuconostoc; s__unclassified
OTU_135	0	7	4	2	3	2	0	1	2	2	0	0	0	0	0	0	0	d__Bacteria; p__Bacteroidetes; c__Bacteroidia; o__Bacteroidales; f__Bacteroidaceae; g__Bacteroides; s__unclassified
OTU_1350	0	0	0	0	0	0	0	0	2	0	0	0	1	0	1	0	0	d__Bacteria; p__Firmicutes; c__Bacilli; o__Bacillales; f__Staphylococcaceae; g__Salinicoccus; s__Salinicoccus halodurans
OTU_136	0	0	3	0	0	0	0	0	0	0	0	0	0	0	0	0	0	d__Bacteria; p__Firmicutes; c__Clostridia; o__Clostridiales; f__Lachnospiraceae; g__unclassified; s__unclassified
OTU_1364	0	0	0	0	0	0	0	0	2	0	0	0	0	0	0	0	0	d__Bacteria; p__Chlorobi; c__Chlorobia; o__Chlorobiales; f__Chlorobiaceae; g__unclassified; s__unclassified
OTU_137	0	0	4	0	0	0	0	0	0	0	0	0	0	0	0	0	0	d__Bacteria; p__Proteobacteria; c__Alphaproteobacteria; o__Rhodobacterales; f__Rhodobacteraceae; g__unclassified; s__unclassified
OTU_1370	0	0	0	0	0	0	0	0	1	1	0	0	0	0	0	0	0	d__Bacteria; p__Firmicutes; c__Bacilli; o__Lactobacillales; f__Lactobacillaceae; g__Lactobacillus; s__Lactobacillus plantarum
OTU_1378	0	0	0	1	0	0	0	0	1	0	0	0	0	0	0	0	0	d__Bacteria; p__Firmicutes; c__Bacilli; o__Lactobacillales; f__Lactobacillaceae; g__Lactobacillus; s__unclassified
OTU_138	4	0	2	3	0	11	0	4	0	0	0	0	0	0	0	0	0	d__Bacteria; p__Actinobacteria; c__unclassified; o__Micrococcales; f__Micrococcaceae; g__unclassified; s__unclassified
OTU_1380	0	0	0	0	0	0	1	0	1	0	1	0	2	0	0	0	0	d__Bacteria; p__Proteobacteria; c__Gammaproteobacteria; o__Oceanospirillales; f__Halomonadaceae; g__Halomonas; s__unclassified
OTU_1388	0	0	0	1	0	0	0	0	1	0	0	0	0	0	0	0	0	d__Bacteria; p__Firmicutes; c__Bacilli; o__Lactobacillales; f__Lactobacillaceae; g__Lactobacillus; s__unclassified
OTU_139	0	5	8	1	0	4	0	7	1	0	0	1	0	0	0	0	0	d__Bacteria; p__Bacteroidetes; c__Sphingobacteriia; o__Sphingobacteriales; f__Sphingobacteriaceae; g__Pedobacter; s__unclassified
OTU_1392	0	0	0	0	0	0	0	0	1	0	1	0	0	0	0	0	0	d__Bacteria; p__Bacteroidetes; c__Cytophagia; o__Cytophagales; f__Cyclobacteriaceae; g__Algoriphagus; s__unclassified
OTU_1399	0	0	0	0	0	0	0	0	2	0	0	0	0	0	0	0	0	d__Bacteria; p__unclassified; c__unclassified; o__unclassified; f__unclassified; g__unclassified; s__unclassified
OTU_140	0	0	0	0	0	1	0	0	6	0	0	0	0	0	0	0	0	d__Bacteria; p__Firmicutes; c__Bacilli; o__Bacillales; f__Staphylococcaceae; g__unclassified; s__unclassified
OTU_1407	0	0	0	0	0	0	0	0	1	0	0	0	1	0	0	0	0	d__Bacteria; p__Firmicutes; c__Bacilli; o__Bacillales; f__Bacillaceae; g__unclassified; s__unclassified
OTU_141	0	0	0	0	0	0	0	0	13	0	0	1	9	0	0	3	0	d__Bacteria; p__Firmicutes; c__Bacilli; o__Bacillales; f__Staphylococcaceae; g__Salinicoccus; s__unclassified
OTU_1416	0	0	0	0	0	0	0	0	0	1	0	0	0	0	1	0	0	d__Bacteria; p__Proteobacteria; c__Gammaproteobacteria; o__Oceanospirillales; f__Halomonadaceae; g__Halomonas; s__unclassified
OTU_142	0	0	0	0	0	0	0	0	3	0	4	0	1	0	0	0	0	d__Bacteria; p__Proteobacteria; c__Gammaproteobacteria; o__Thiotrichales; f__Piscirickettsiaceae; g__Methylophaga; s__unclassified
OTU_1420	0	0	0	1	0	0	0	0	0	9	1	0	0	0	0	0	0	d__Bacteria; p__Firmicutes; c__Bacilli; o__Lactobacillales; f__Leuconostocaceae; g__Leuconostoc; s__Leuconostoc mesenteroides
OTU_1421	0	0	0	1	0	0	0	0	0	3	2	0	5	1	0	1	1	d__Bacteria; p__Proteobacteria; c__Gammaproteobacteria; o__Oceanospirillales; f__Halomonadaceae; g__Halomonas; s__unclassified
OTU_143	0	0	1	0	14	0	0	0	0	1	0	0	0	0	0	0	0	d__Bacteria; p__Firmicutes; c__Bacilli; o__Lactobacillales; f__Lactobacillaceae; g__Pediococcus; s__Pediococcus pentosaceus
OTU_1435	0	0	0	0	0	0	0	0	0	4	0	0	0	0	0	0	0	d__Bacteria; p__Proteobacteria; c__Gammaproteobacteria; o__Oceanospirillales; f__Halomonadaceae; g__Halomonas; s__unclassified
OTU_1436	0	0	0	0	0	0	0	0	0	5	0	0	0	0	0	0	0	d__Bacteria; p__Proteobacteria; c__Gammaproteobacteria; o__Oceanospirillales; f__Halomonadaceae; g__Halomonas; s__unclassified
OTU_1437	0	0	0	0	0	0	0	0	0	2	0	0	0	0	0	0	0	d__Bacteria; p__Proteobacteria; c__Gammaproteobacteria; o__Oceanospirillales; f__Halomonadaceae; g__Halomonas; s__unclassified
OTU_144	0	0	0	1	0	1	8	0	0	3	7	0	32	0	0	5	1	d__Bacteria; p__Proteobacteria; c__Gammaproteobacteria; o__Oceanospirillales; f__Halomonadaceae; g__Halomonas; s__unclassified
OTU_145	0	0	0	1	3	0	6	1	1	0	0	0	0	0	0	0	0	d__Bacteria; p__Proteobacteria; c__Betaproteobacteria; o__Burkholderiales; f__Alcaligenaceae; g__unclassified; s__unclassified
OTU_1455	0	0	0	0	0	0	0	0	0	2	0	0	0	0	0	0	0	d__Bacteria; p__Proteobacteria; c__Gammaproteobacteria; o__Oceanospirillales; f__Halomonadaceae; g__Halomonas; s__unclassified
OTU_1456	0	0	0	0	0	0	0	0	0	4	0	0	6	0	0	0	0	d__Bacteria; p__Proteobacteria; c__Gammaproteobacteria; o__Oceanospirillales; f__Halomonadaceae; g__Halomonas; s__unclassified
OTU_1457	0	0	0	0	0	0	0	0	0	2	0	0	0	0	1	0	0	d__Bacteria; p__Proteobacteria; c__Gammaproteobacteria; o__Oceanospirillales; f__Halomonadaceae; g__Halomonas; s__unclassified
OTU_146	0	0	1	0	1	0	13	0	3	0	0	0	0	0	0	0	0	d__Bacteria; p__Firmicutes; c__Bacilli; o__Lactobacillales; f__Lactobacillaceae; g__Lactobacillus; s__unclassified
OTU_1466	0	0	0	0	0	0	0	0	0	1	0	0	1	0	0	0	0	d__Bacteria; p__Proteobacteria; c__Gammaproteobacteria; o__Oceanospirillales; f__Halomonadaceae; g__Halomonas; s__Halomonas halodenitrificans
OTU_147	0	0	2	1	0	0	5	1	0	1	1	0	2	0	0	1	0	d__Bacteria; p__Firmicutes; c__Clostridia; o__Clostridiales; f__Lachnospiraceae; g__unclassified; s__unclassified
OTU_1470	0	0	0	0	0	0	0	0	0	1	0	0	4	0	0	0	2	d__Bacteria; p__Firmicutes; c__Bacilli; o__Bacillales; f__Bacillaceae; g__Bacillus; s__unclassified
OTU_1472	0	0	0	0	1	0	0	0	0	1	0	0	0	0	0	0	0	d__Bacteria; p__Firmicutes; c__Bacilli; o__Lactobacillales; f__Lactobacillaceae; g__Lactobacillus; s__unclassified
OTU_148	0	3	1	4	0	0	3	1	0	1	0	0	0	0	0	0	0	d__Bacteria; p__Verrucomicrobia; c__Verrucomicrobiae; o__Verrucomicrobiales; f__Verrucomicrobiaceae; g__Luteolibacter; s__unclassified
OTU_1480	0	0	0	0	0	0	0	0	0	1	0	0	0	0	1	0	0	d__Bacteria; p__Proteobacteria; c__Gammaproteobacteria; o__Oceanospirillales; f__Halomonadaceae; g__Halomonas; s__unclassified
OTU_1488	0	0	0	0	0	0	0	0	0	2	0	0	0	0	0	0	0	d__Bacteria; p__Proteobacteria; c__Gammaproteobacteria; o__Oceanospirillales; f__Halomonadaceae; g__Halomonas; s__unclassified
OTU_149	0	0	3	0	0	0	3	0	0	0	0	0	0	0	0	0	0	d__Bacteria; p__Firmicutes; c__Bacilli; o__Bacillales; f__Bacillaceae; g__Bacillus; s__unclassified
OTU_1490	0	0	0	1	15	0	3	0	0	1	4	0	0	0	0	0	0	d__Bacteria; p__Firmicutes; c__Bacilli; o__Lactobacillales; f__Lactobacillaceae; g__Lactobacillus; s__Lactobacillus plantarum
OTU_1494	0	0	0	0	0	0	0	0	0	2	0	0	0	0	0	0	0	d__Bacteria; p__Proteobacteria; c__Gammaproteobacteria; o__Oceanospirillales; f__Halomonadaceae; g__Halomonas; s__unclassified
OTU_1497	0	0	0	4	3	0	5	0	0	2	11	0	9	0	0	0	0	d__Bacteria; p__Proteobacteria; c__Gammaproteobacteria; o__Pseudomonadales; f__Moraxellaceae; g__Psychrobacter; s__unclassified
OTU_1498	0	0	0	0	0	0	0	0	0	2	0	0	0	0	0	0	0	d__Bacteria; p__Proteobacteria; c__Gammaproteobacteria; o__Oceanospirillales; f__Halomonadaceae; g__Halomonas; s__unclassified
OTU_15	0	5	0	0	0	1	7	0	2	1	35	3	614	17	0	30	0	d__Bacteria; p__Firmicutes; c__Bacilli; o__Lactobacillales; f__Aerococcaceae; g__Aerococcus; s__unclassified
OTU_150	0	1	0	21	8	1	7	0	0	1	1	0	0	2	0	2	8	d__Bacteria; p__Proteobacteria; c__Betaproteobacteria; o__Burkholderiales; f__Oxalobacteraceae; g__Janthinobacterium; s__unclassified
OTU_1505	0	0	0	0	0	0	0	0	0	1	0	0	1	0	0	0	0	d__Bacteria; p__Proteobacteria; c__Gammaproteobacteria; o__Alteromonadales; f__Alteromonadaceae; g__Marinobacter; s__unclassified
OTU_151	0	0	0	0	0	0	0	0	3	0	4	1	1	0	1	0	0	d__Bacteria; p__Bacteroidetes; c__Flavobacteriia; o__Flavobacteriales; f__Flavobacteriaceae; g__Salegentibacter; s__unclassified
OTU_1513	0	0	0	0	0	0	0	0	0	1	0	0	1	0	0	0	0	d__Bacteria; p__Proteobacteria; c__Gammaproteobacteria; o__Pseudomonadales; f__Moraxellaceae; g__Psychrobacter; s__unclassified
OTU_152	0	0	0	0	0	0	0	0	2	0	7	0	0	0	0	1	0	d__Bacteria; p__Proteobacteria; c__Gammaproteobacteria; o__Thiotrichales; f__Piscirickettsiaceae; g__Methylophaga; s__unclassified
OTU_1523	0	0	0	0	0	0	0	0	0	2	0	0	0	0	1	0	0	d__Bacteria; p__Proteobacteria; c__Gammaproteobacteria; o__Oceanospirillales; f__Halomonadaceae; g__Halomonas; s__unclassified
OTU_153	0	0	0	0	0	0	0	0	0	0	0	0	0	0	0	7	0	d__Bacteria; p__Firmicutes; c__Bacilli; o__Bacillales; f__Bacillaceae; g__unclassified; s__unclassified
OTU_1531	0	0	0	0	0	0	0	0	0	2	0	0	0	0	0	0	0	d__Bacteria; p__Proteobacteria; c__Gammaproteobacteria; o__Pseudomonadales; f__Moraxellaceae; g__Psychrobacter; s__unclassified
OTU_1539	0	0	0	1	0	0	0	0	0	2	0	0	1	0	0	0	0	d__Bacteria; p__Firmicutes; c__Bacilli; o__Bacillales; f__Staphylococcaceae; g__Salinicoccus; s__unclassified
OTU_154	10	3	7	0	18	0	0	0	0	0	0	0	57	3	0	0	0	d__Bacteria; p__Proteobacteria; c__Gammaproteobacteria; o__Vibrionales; f__Vibrionaceae; g__Vibrio; s__unclassified
OTU_1540	0	0	0	0	0	0	0	0	0	1	0	0	0	0	1	0	0	d__Bacteria; p__Proteobacteria; c__Gammaproteobacteria; o__Oceanospirillales; f__Halomonadaceae; g__Halomonas; s__unclassified
OTU_1547	0	0	0	1	0	0	0	0	0	1	1	0	0	0	0	0	0	d__Bacteria; p__Proteobacteria; c__Gammaproteobacteria; o__unclassified; f__unclassified; g__unclassified; s__unclassified
OTU_155	0	0	0	0	0	0	0	0	0	0	0	0	0	16	0	0	2	d__Bacteria; p__Proteobacteria; c__Gammaproteobacteria; o__unclassified; f__unclassified; g__unclassified; s__unclassified
OTU_156	0	0	4	7	2	2	0	0	1	0	2	3	0	4	0	2	0	d__Bacteria; p__Proteobacteria; c__Betaproteobacteria; o__Burkholderiales; f__Comamonadaceae; g__Variovorax; s__unclassified
OTU_1563	0	0	0	0	0	0	0	0	0	1	0	0	0	0	1	1	0	d__Bacteria; p__Proteobacteria; c__Gammaproteobacteria; o__Oceanospirillales; f__Halomonadaceae; g__Halomonas; s__unclassified
OTU_157	0	0	1	0	0	0	0	0	4	0	0	0	8	1	5	11	6	d__Bacteria; p__Firmicutes; c__Bacilli; o__Lactobacillales; f__Carnobacteriaceae; g__Alkalibacterium; s__unclassified
OTU_1572	0	0	0	0	0	0	0	0	0	2	0	0	0	0	0	0	0	d__Bacteria; p__Proteobacteria; c__Gammaproteobacteria; o__Oceanospirillales; f__Halomonadaceae; g__Halomonas; s__unclassified
OTU_1577	0	0	0	0	1	0	0	0	0	1	1	0	0	0	0	0	0	d__Bacteria; p__Bacteroidetes; c__Sphingobacteriia; o__Sphingobacteriales; f__Sphingobacteriaceae; g__Mucilaginibacter; s__unclassified
OTU_158	0	0	0	7	4	3	4	0	2	4	0	0	5	0	2	0	45	d__Bacteria; p__Proteobacteria; c__Gammaproteobacteria; o__Oceanospirillales; f__Halomonadaceae; g__Halomonas; s__unclassified
OTU_1580	0	0	0	2	2	0	0	0	0	1	2	0	0	0	0	0	0	d__Bacteria; p__Proteobacteria; c__Gammaproteobacteria; o__Pseudomonadales; f__Moraxellaceae; g__Psychrobacter; s__unclassified
OTU_1582	0	0	0	0	0	0	0	0	0	1	0	0	0	0	0	1	0	d__Bacteria; p__Proteobacteria; c__Gammaproteobacteria; o__Oceanospirillales; f__Halomonadaceae; g__Halomonas; s__unclassified
OTU_159	9	3	0	0	0	4	0	0	0	0	0	0	0	0	0	0	0	d__Bacteria; p__Firmicutes; c__Bacilli; o__Lactobacillales; f__Streptococcaceae; g__Lactococcus; s__unclassified
OTU_1599	0	0	0	2	0	0	1	0	0	0	0	0	0	0	0	0	0	d__Bacteria; p__Bacteroidetes; c__Flavobacteriia; o__Flavobacteriales; f__Flavobacteriaceae; g__Chryseobacterium; s__unclassified
OTU_16	0	0	0	0	0	0	0	0	0	0	0	0	289	0	0	0	0	d__Bacteria; p__Proteobacteria; c__Epsilonproteobacteria; o__Campylobacterales; f__Campylobacteraceae; g__Arcobacter; s__unclassified
OTU_160	0	8	2	3	0	5	0	3	0	0	3	0	0	0	0	0	0	d__Bacteria; p__Verrucomicrobia; c__Verrucomicrobiae; o__Verrucomicrobiales; f__Verrucomicrobiaceae; g__Luteolibacter; s__unclassified
OTU_1606	0	0	0	2	0	0	0	0	0	0	0	0	0	0	0	0	0	d__Bacteria; p__Firmicutes; c__Bacilli; o__Lactobacillales; f__Leuconostocaceae; g__Leuconostoc; s__unclassified
OTU_1607	0	0	0	2	0	0	0	0	0	0	0	0	0	0	0	0	0	d__Bacteria; p__Firmicutes; c__Bacilli; o__Lactobacillales; f__Lactobacillaceae; g__Lactobacillus; s__unclassified
OTU_1608	0	0	0	3	0	0	0	0	0	0	0	0	0	0	0	0	0	d__Bacteria; p__Firmicutes; c__Bacilli; o__Lactobacillales; f__Lactobacillaceae; g__Lactobacillus; s__unclassified
OTU_1609	0	0	0	1	0	0	0	0	0	0	0	1	0	0	1	1	0	d__Bacteria; p__Bacteroidetes; c__Bacteroidia; o__Bacteroidales; f__Tannerellaceae; g__Parabacteroides; s__Parabacteroides distasonis
OTU_161	0	3	0	0	0	0	0	0	0	0	0	0	0	0	0	0	0	d__Bacteria; p__Bacteroidetes; c__Chitinophagia; o__Chitinophagales; f__Chitinophagaceae; g__unclassified; s__unclassified
OTU_1614	0	0	0	1	1	0	0	0	0	0	1	0	1	0	0	0	0	d__Bacteria; p__Proteobacteria; c__Gammaproteobacteria; o__Pseudomonadales; f__Moraxellaceae; g__Psychrobacter; s__unclassified
OTU_1615	0	0	0	2	0	0	0	0	0	0	0	0	0	0	0	0	0	d__Bacteria; p__Proteobacteria; c__Gammaproteobacteria; o__Enterobacterales; f__Enterobacteriaceae; g__unclassified; s__unclassified
OTU_1617	0	0	0	1	0	0	0	0	0	0	1	0	0	0	0	0	0	d__Bacteria; p__Proteobacteria; c__Betaproteobacteria; o__Burkholderiales; f__Comamonadaceae; g__Acidovorax; s__unclassified
OTU_162	0	2	0	1	0	0	0	0	0	0	0	0	0	0	1	0	0	d__Bacteria; p__Firmicutes; c__Clostridia; o__Clostridiales; f__Ruminococcaceae; g__Faecalibacterium; s__unclassified
OTU_1621	0	0	0	2	0	0	0	0	0	0	0	0	0	0	0	0	0	d__Bacteria; p__Firmicutes; c__Bacilli; o__Lactobacillales; f__Lactobacillaceae; g__Lactobacillus; s__unclassified
OTU_1624	0	0	0	3	0	0	0	0	0	0	0	0	0	0	0	0	0	d__Bacteria; p__Firmicutes; c__Bacilli; o__Lactobacillales; f__Lactobacillaceae; g__Lactobacillus; s__Lactobacillus plantarum
OTU_1629	0	0	0	2	1	0	0	0	0	0	0	0	0	0	0	0	0	d__Bacteria; p__Firmicutes; c__Bacilli; o__Lactobacillales; f__Lactobacillaceae; g__Lactobacillus; s__Lactobacillus plantarum
OTU_163	1	3	0	0	0	0	0	0	0	0	0	0	0	0	0	0	0	d__Bacteria; p__Proteobacteria; c__Gammaproteobacteria; o__Pseudomonadales; f__Pseudomonadaceae; g__Pseudomonas; s__unclassified
OTU_1633	0	0	0	3	0	0	0	0	0	0	0	0	0	0	0	0	0	d__Bacteria; p__Firmicutes; c__Bacilli; o__Lactobacillales; f__Lactobacillaceae; g__Lactobacillus; s__unclassified
OTU_164	0	9	2	0	0	0	2	0	1	0	0	0	0	0	0	0	0	d__Bacteria; p__Firmicutes; c__Bacilli; o__Lactobacillales; f__Streptococcaceae; g__Streptococcus; s__unclassified
OTU_1644	0	0	0	2	0	0	0	0	0	0	0	0	0	0	0	0	0	d__Bacteria; p__Proteobacteria; c__Gammaproteobacteria; o__Enterobacterales; f__Enterobacteriaceae; g__unclassified; s__unclassified
OTU_1646	0	0	0	1	0	0	0	0	0	0	0	0	0	0	0	1	0	d__Bacteria; p__Firmicutes; c__Clostridia; o__Clostridiales; f__Lachnospiraceae; g__unclassified; s__unclassified
OTU_1649	0	0	0	3	0	0	0	0	0	0	0	0	0	0	0	0	0	d__Bacteria; p__Proteobacteria; c__Alphaproteobacteria; o__Rhodobacterales; f__Rhodobacteraceae; g__unclassified; s__unclassified
OTU_165	0	3	0	0	0	0	0	0	0	0	0	0	0	0	0	0	0	d__Bacteria; p__Proteobacteria; c__Betaproteobacteria; o__unclassified; f__unclassified; g__unclassified; s__unclassified
OTU_1651	0	0	0	2	0	0	0	0	0	0	0	0	0	0	0	0	0	d__Bacteria; p__Proteobacteria; c__Gammaproteobacteria; o__Enterobacterales; f__Enterobacteriaceae; g__Klebsiella; s__unclassified
OTU_1652	0	0	0	5	0	0	1	0	0	0	0	0	0	0	0	0	0	d__Bacteria; p__Proteobacteria; c__Gammaproteobacteria; o__Enterobacterales; f__Yersiniaceae; g__Serratia; s__unclassified
OTU_1654	0	0	0	5	0	0	0	0	0	0	3	0	0	1	0	0	0	d__Bacteria; p__Firmicutes; c__Bacilli; o__Lactobacillales; f__Leuconostocaceae; g__Leuconostoc; s__unclassified
OTU_1659	0	0	0	2	0	0	0	0	0	0	0	0	0	0	0	0	0	d__Bacteria; p__Bacteroidetes; c__Flavobacteriia; o__Flavobacteriales; f__Flavobacteriaceae; g__unclassified; s__unclassified
OTU_166	0	2	0	1	2	0	0	0	0	1	2	0	0	0	0	0	0	d__Bacteria; p__Proteobacteria; c__Alphaproteobacteria; o__Rhodospirillales; f__Rhodospirillaceae; g__unclassified; s__unclassified
OTU_1660	0	0	0	2	0	0	0	0	0	0	0	0	0	0	0	0	0	d__Bacteria; p__Proteobacteria; c__Betaproteobacteria; o__Burkholderiales; f__Comamonadaceae; g__Acidovorax; s__unclassified
OTU_1667	0	0	0	2	0	0	0	0	0	0	1	0	0	0	0	0	0	d__Bacteria; p__Firmicutes; c__Bacilli; o__Lactobacillales; f__Leuconostocaceae; g__Leuconostoc; s__Leuconostoc kimchii
OTU_167	0	2	1	0	0	0	0	0	0	0	0	0	0	0	0	0	0	d__Bacteria; p__unclassified; c__unclassified; o__unclassified; f__unclassified; g__unclassified; s__unclassified
OTU_1670	0	0	0	1	0	0	0	0	0	0	0	0	0	0	2	0	0	d__Bacteria; p__Bacteroidetes; c__Flavobacteriia; o__Flavobacteriales; f__Flavobacteriaceae; g__unclassified; s__unclassified
OTU_1675	0	0	0	3	0	0	1	0	0	0	1	0	0	0	0	0	0	d__Bacteria; p__Firmicutes; c__Bacilli; o__Lactobacillales; f__Lactobacillaceae; g__Lactobacillus; s__unclassified
OTU_1676	0	0	0	1	0	0	2	0	0	0	0	0	0	0	0	0	0	d__Bacteria; p__Proteobacteria; c__Alphaproteobacteria; o__Rhizobiales; f__Bradyrhizobiaceae; g__Bradyrhizobium; s__unclassified
OTU_168	0	2	0	0	0	0	0	0	0	0	0	0	0	0	0	0	0	d__Bacteria; p__unclassified; c__unclassified; o__unclassified; f__unclassified; g__unclassified; s__unclassified
OTU_1688	0	0	0	1	1	0	0	0	0	0	0	0	0	0	0	0	0	d__Bacteria; p__Firmicutes; c__Bacilli; o__Lactobacillales; f__Lactobacillaceae; g__Lactobacillus; s__Lactobacillus plantarum
OTU_1689	0	0	0	2	0	0	0	0	0	0	0	0	0	0	0	0	0	d__Bacteria; p__Proteobacteria; c__Gammaproteobacteria; o__Enterobacterales; f__unclassified; g__unclassified; s__unclassified
OTU_169	15	3	3	0	0	0	0	2	1	0	0	0	0	0	0	0	0	d__Bacteria; p__Proteobacteria; c__Gammaproteobacteria; o__Pseudomonadales; f__Moraxellaceae; g__Psychrobacter; s__unclassified
OTU_1690	0	0	0	8	1	0	0	0	0	0	1	0	0	0	0	0	0	d__Bacteria; p__Firmicutes; c__Bacilli; o__Lactobacillales; f__Lactobacillaceae; g__Lactobacillus; s__Lactobacillus plantarum
OTU_1691	0	0	0	2	0	0	0	0	0	0	0	0	0	0	0	0	0	d__Bacteria; p__Firmicutes; c__Bacilli; o__Lactobacillales; f__Lactobacillaceae; g__Lactobacillus; s__unclassified
OTU_17	0	0	17	9	266	9	929	4	14	3	954	0	0	16	0	0	0	d__Bacteria; p__Firmicutes; c__Bacilli; o__Lactobacillales; f__Lactobacillaceae; g__Lactobacillus; s__Lactobacillus brevis
OTU_170	0	9	3	0	0	1	0	0	0	0	0	0	0	0	0	0	0	d__Bacteria; p__Proteobacteria; c__Gammaproteobacteria; o__Legionellales; f__Coxiellaceae; g__Rickettsiella; s__unclassified
OTU_1700	0	0	0	1	14	0	1	0	0	0	1	0	0	0	0	0	0	d__Bacteria; p__Firmicutes; c__Bacilli; o__Lactobacillales; f__Lactobacillaceae; g__Lactobacillus; s__Lactobacillus plantarum
OTU_1705	0	0	0	7	0	0	0	0	0	0	0	0	0	0	0	0	0	d__Bacteria; p__Firmicutes; c__Bacilli; o__Lactobacillales; f__Leuconostocaceae; g__Leuconostoc; s__Leuconostoc pseudomesenteroides
OTU_1707	0	0	0	3	0	0	0	0	0	0	0	0	0	0	0	0	0	d__Bacteria; p__Proteobacteria; c__Gammaproteobacteria; o__Enterobacterales; f__Enterobacteriaceae; g__unclassified; s__unclassified
OTU_171	0	2	0	0	0	0	0	0	0	0	0	0	0	0	0	0	0	d__Bacteria; p__Firmicutes; c__Bacilli; o__Bacillales; f__Planococcaceae; g__unclassified; s__unclassified
OTU_1712	0	0	0	3	0	0	0	0	0	0	1	0	0	0	0	0	0	d__Bacteria; p__Firmicutes; c__Bacilli; o__Lactobacillales; f__Lactobacillaceae; g__Lactobacillus; s__unclassified
OTU_1715	0	0	0	3	1	0	0	0	0	0	0	0	0	0	0	0	0	d__Bacteria; p__Firmicutes; c__Bacilli; o__Lactobacillales; f__Lactobacillaceae; g__Lactobacillus; s__Lactobacillus brevis
OTU_172	0	3	0	0	0	0	0	0	0	0	0	0	0	0	0	0	0	d__Bacteria; p__Firmicutes; c__Clostridia; o__Clostridiales; f__unclassified; g__unclassified; s__unclassified
OTU_1721	0	0	0	2	0	0	0	0	0	0	1	0	0	0	0	0	0	d__Bacteria; p__Proteobacteria; c__Gammaproteobacteria; o__Enterobacterales; f__Enterobacteriaceae; g__unclassified; s__unclassified
OTU_1726	0	0	0	1	0	0	0	0	0	0	1	0	1	0	1	8	0	d__Bacteria; p__Proteobacteria; c__Gammaproteobacteria; o__Oceanospirillales; f__Halomonadaceae; g__Halomonas; s__Halomonas halodenitrificans
OTU_173	0	2	0	0	0	0	0	4	0	0	0	0	0	0	0	0	0	d__Bacteria; p__Bacteroidetes; c__Flavobacteriia; o__Flavobacteriales; f__Flavobacteriaceae; g__Flavobacterium; s__unclassified
OTU_1739	0	0	0	1	0	0	1	0	0	0	0	0	0	0	0	0	0	d__Bacteria; p__Firmicutes; c__Bacilli; o__Lactobacillales; f__Lactobacillaceae; g__Lactobacillus; s__unclassified
OTU_174	0	5	2	0	0	3	0	4	0	1	1	0	0	0	0	0	0	d__Bacteria; p__Bacteroidetes; c__Sphingobacteriia; o__Sphingobacteriales; f__Sphingobacteriaceae; g__Sphingobacterium; s__unclassified
OTU_1741	0	0	0	2	0	0	0	0	0	0	0	0	0	0	0	0	0	d__Bacteria; p__Bacteroidetes; c__Sphingobacteriia; o__Sphingobacteriales; f__Sphingobacteriaceae; g__Pedobacter; s__unclassified
OTU_1743	0	0	0	1	0	0	0	0	0	0	0	0	1	3	0	1	0	d__Bacteria; p__Firmicutes; c__Clostridia; o__Clostridiales; f__Clostridiaceae; g__Candidatus Arthromitus; s__unclassified
OTU_1744	0	0	0	2	0	0	0	0	0	0	0	0	0	0	0	0	0	d__Bacteria; p__Firmicutes; c__Bacilli; o__Lactobacillales; f__Lactobacillaceae; g__Lactobacillus; s__unclassified
OTU_1746	0	0	0	1	5	0	0	0	0	0	0	0	0	0	0	0	0	d__Bacteria; p__Firmicutes; c__Bacilli; o__Lactobacillales; f__Lactobacillaceae; g__Lactobacillus; s__Lactobacillus brevis
OTU_1747	0	0	0	1	4	0	0	0	0	0	0	0	0	0	0	0	0	d__Bacteria; p__Firmicutes; c__Bacilli; o__Lactobacillales; f__Lactobacillaceae; g__Lactobacillus; s__Lactobacillus plantarum
OTU_175	0	2	0	0	0	0	0	0	0	0	0	0	0	0	0	0	0	d__Bacteria; p__Proteobacteria; c__Gammaproteobacteria; o__Legionellales; f__Coxiellaceae; g__Rickettsiella; s__unclassified
OTU_176	0	7	2	0	0	0	0	0	0	0	2	0	0	0	0	0	0	d__Bacteria; p__Proteobacteria; c__Gammaproteobacteria; o__Legionellales; f__Legionellaceae; g__Legionella; s__unclassified
OTU_1760	0	0	0	2	0	0	0	0	0	0	0	0	0	0	0	0	0	d__Bacteria; p__Proteobacteria; c__Gammaproteobacteria; o__Enterobacterales; f__Erwiniaceae; g__Erwinia; s__unclassified
OTU_1764	0	0	0	2	0	0	0	0	0	0	0	0	0	1	0	0	0	d__Bacteria; p__Bacteroidetes; c__Cytophagia; o__Cytophagales; f__Cytophagaceae; g__Dyadobacter; s__unclassified
OTU_1766	0	0	0	1	1	0	0	0	0	0	2	0	2	0	0	0	0	d__Bacteria; p__Proteobacteria; c__Gammaproteobacteria; o__Pseudomonadales; f__Moraxellaceae; g__Psychrobacter; s__unclassified
OTU_177	0	6	6	1	0	6	0	3	4	0	2	0	0	0	0	1	0	d__Bacteria; p__Proteobacteria; c__Betaproteobacteria; o__Burkholderiales; f__Comamonadaceae; g__Delftia; s__unclassified
OTU_1779	0	0	0	1	0	0	1	0	0	0	0	0	0	0	0	0	0	d__Bacteria; p__Firmicutes; c__Bacilli; o__Lactobacillales; f__Streptococcaceae; g__Lactococcus; s__Lactococcus lactis
OTU_178	1	1	9	0	0	8	0	0	0	0	14	0	1	0	0	0	0	d__Bacteria; p__Proteobacteria; c__Gammaproteobacteria; o__Alteromonadales; f__Pseudoalteromonadaceae; g__Pseudoalteromonas; s__unclassified
OTU_1783	0	0	0	1	1	0	0	0	0	0	0	0	0	0	0	0	0	d__Bacteria; p__Firmicutes; c__Bacilli; o__Lactobacillales; f__Lactobacillaceae; g__Lactobacillus; s__unclassified
OTU_179	0	0	2	0	0	1	0	1	2	0	0	0	0	0	0	0	0	d__Bacteria; p__Proteobacteria; c__Gammaproteobacteria; o__Pseudomonadales; f__Moraxellaceae; g__Acinetobacter; s__unclassified
OTU_1790	0	0	0	1	0	0	3	0	0	0	3	0	0	0	0	0	0	d__Bacteria; p__Proteobacteria; c__Gammaproteobacteria; o__Enterobacterales; f__Enterobacteriaceae; g__Enterobacter; s__unclassified
OTU_1798	0	0	0	3	1	0	1	0	0	0	2	0	0	0	0	1	0	d__Bacteria; p__Proteobacteria; c__Betaproteobacteria; o__Burkholderiales; f__Comamonadaceae; g__Acidovorax; s__unclassified
OTU_18	0	293	339	90	41	340	119	386	58	12	137	4	2	1	0	24	9	d__Bacteria; p__Proteobacteria; c__Gammaproteobacteria; o__Xanthomonadales; f__Xanthomonadaceae; g__Stenotrophomonas; s__unclassified
OTU_180	0	0	2	0	0	0	0	0	0	0	0	0	0	0	0	0	0	d__Bacteria; p__Firmicutes; c__Bacilli; o__Bacillales; f__Staphylococcaceae; g__unclassified; s__unclassified
OTU_181	0	0	4	0	0	1	0	0	0	0	0	0	0	0	0	0	0	d__Bacteria; p__Firmicutes; c__Bacilli; o__Bacillales; f__Bacillaceae; g__Bacillus; s__unclassified
OTU_1819	0	0	0	1	0	0	1	0	0	0	0	0	0	0	0	0	0	d__Bacteria; p__Proteobacteria; c__Alphaproteobacteria; o__Rhizobiales; f__Brucellaceae; g__Pseudochrobactrum; s__unclassified
OTU_182	0	0	1	6	0	9	0	0	9	0	1	0	0	0	0	0	0	d__Bacteria; p__Firmicutes; c__Bacilli; o__Bacillales; f__Bacillaceae; g__Virgibacillus; s__unclassified
OTU_1820	0	0	0	1	4	0	8	0	0	0	2	1	2	7	0	0	2	d__Bacteria; p__Firmicutes; c__Bacilli; o__Lactobacillales; f__Leuconostocaceae; g__Leuconostoc; s__unclassified
OTU_183	0	3	4	1	0	8	4	0	7	0	2	0	0	0	0	0	0	d__Bacteria; p__Firmicutes; c__Bacilli; o__Bacillales; f__Bacillaceae; g__Bacillus; s__unclassified
OTU_1832	0	0	0	0	2	0	0	0	0	0	0	0	0	0	0	0	0	d__Bacteria; p__Firmicutes; c__Bacilli; o__Lactobacillales; f__Lactobacillaceae; g__Lactobacillus; s__unclassified
OTU_1836	0	0	0	0	5	0	0	0	0	0	3	0	0	0	0	0	0	d__Bacteria; p__Firmicutes; c__Bacilli; o__Lactobacillales; f__Lactobacillaceae; g__Lactobacillus; s__unclassified
OTU_1838	0	0	0	0	2	0	0	0	0	0	1	0	0	0	0	0	0	d__Bacteria; p__Firmicutes; c__Bacilli; o__Lactobacillales; f__Lactobacillaceae; g__Lactobacillus; s__unclassified
OTU_184	0	0	1	0	0	2	0	0	0	0	0	0	0	0	0	0	0	d__Bacteria; p__Firmicutes; c__Clostridia; o__Clostridiales; f__Lachnospiraceae; g__Cellulosilyticum; s__unclassified
OTU_1841	0	0	0	0	2	0	0	0	0	0	0	0	0	0	0	0	0	d__Bacteria; p__Firmicutes; c__Bacilli; o__Lactobacillales; f__Lactobacillaceae; g__Lactobacillus; s__unclassified
OTU_1842	0	0	0	0	10	0	3	0	0	0	2	0	0	0	0	0	0	d__Bacteria; p__Firmicutes; c__Bacilli; o__Lactobacillales; f__Lactobacillaceae; g__Lactobacillus; s__unclassified
OTU_1844	0	0	0	0	3	0	0	0	0	0	1	0	0	0	0	0	0	d__Bacteria; p__Proteobacteria; c__Gammaproteobacteria; o__Aeromonadales; f__Aeromonadaceae; g__unclassified; s__unclassified
OTU_185	0	0	0	0	0	2	0	0	0	0	0	0	0	0	0	0	0	d__Bacteria; p__Firmicutes; c__Bacilli; o__Bacillales; f__unclassified; g__unclassified; s__unclassified
OTU_1851	0	0	0	0	2	0	0	0	0	0	0	0	0	0	0	0	0	d__Bacteria; p__Proteobacteria; c__Gammaproteobacteria; o__Oceanospirillales; f__Halomonadaceae; g__Halomonas; s__unclassified
OTU_186	0	1	0	3	0	2	0	2	1	2	0	0	0	0	0	0	0	d__Bacteria; p__Proteobacteria; c__Alphaproteobacteria; o__Rhizobiales; f__unclassified; g__unclassified; s__unclassified
OTU_1860	0	0	0	0	2	0	0	0	0	0	10	0	12	1	0	0	0	d__Bacteria; p__Proteobacteria; c__Gammaproteobacteria; o__Pseudomonadales; f__Moraxellaceae; g__Psychrobacter; s__unclassified
OTU_1863	0	0	0	0	2	0	0	0	0	0	0	0	0	0	0	0	0	d__Bacteria; p__Firmicutes; c__Bacilli; o__Lactobacillales; f__Lactobacillaceae; g__Lactobacillus; s__unclassified
OTU_1864	0	0	0	0	21	0	7	0	0	0	51	0	28	3	0	0	2	d__Bacteria; p__Proteobacteria; c__Gammaproteobacteria; o__Pseudomonadales; f__Moraxellaceae; g__Psychrobacter; s__unclassified
OTU_1868	0	0	0	0	1	0	1	0	0	0	0	0	0	0	0	0	0	d__Bacteria; p__Firmicutes; c__Bacilli; o__Lactobacillales; f__Lactobacillaceae; g__Lactobacillus; s__unclassified
OTU_187	0	0	0	0	0	3	0	0	1	0	0	0	0	0	0	0	0	d__Bacteria; p__Firmicutes; c__Clostridia; o__Clostridiales; f__Lachnospiraceae; g__unclassified; s__unclassified
OTU_1873	0	0	0	0	1	0	0	0	0	0	0	0	0	2	0	0	0	d__Bacteria; p__Proteobacteria; c__Gammaproteobacteria; o__Nevskiales; f__Sinobacteraceae; g__unclassified; s__unclassified
OTU_1876	0	0	0	0	1	0	0	0	0	0	0	0	1	0	0	0	0	d__Bacteria; p__Proteobacteria; c__Gammaproteobacteria; o__Alteromonadales; f__Pseudoalteromonadaceae; g__Pseudoalteromonas; s__unclassified
OTU_188	0	1	2	1	0	7	0	0	0	1	0	0	0	0	0	1	0	d__Bacteria; p__Actinobacteria; c__unclassified; o__Micrococcales; f__Microbacteriaceae; g__Microbacterium; s__unclassified
OTU_1887	0	0	0	0	2	0	0	0	0	0	1	0	0	0	0	0	0	d__Bacteria; p__Firmicutes; c__Bacilli; o__Lactobacillales; f__Lactobacillaceae; g__Lactobacillus; s__unclassified
OTU_189	0	0	3	0	0	3	0	1	0	0	0	0	0	0	0	0	0	d__Bacteria; p__Firmicutes; c__Bacilli; o__Bacillales; f__Staphylococcaceae; g__Staphylococcus; s__unclassified
OTU_1895	0	0	0	0	2	0	0	0	0	0	0	0	0	0	0	0	0	d__Bacteria; p__Firmicutes; c__Bacilli; o__Lactobacillales; f__Lactobacillaceae; g__Lactobacillus; s__Lactobacillus plantarum
OTU_1896	0	0	0	0	2	0	2	0	0	0	0	0	0	0	0	0	0	d__Bacteria; p__Bacteroidetes; c__Flavobacteriia; o__Flavobacteriales; f__Flavobacteriaceae; g__Flavobacterium; s__unclassified
OTU_19	66	18	0	4	0	1	0	1	52	83	2	5	120	2	208	93	5	d__Bacteria; p__Firmicutes; c__Bacilli; o__Lactobacillales; f__Carnobacteriaceae; g__Alkalibacterium; s__unclassified
OTU_190	1	4	2	2	1	4	0	0	0	0	0	0	0	0	0	0	0	d__Bacteria; p__Firmicutes; c__Bacilli; o__Lactobacillales; f__Carnobacteriaceae; g__Carnobacterium; s__Carnobacterium maltaromaticum
OTU_191	0	0	7	2	0	12	5	2	1	2	2	0	0	0	0	0	1	d__Bacteria; p__Proteobacteria; c__Gammaproteobacteria; o__Enterobacterales; f__Erwiniaceae; g__Pantoea; s__unclassified
OTU_1910	0	0	0	0	1	0	0	0	0	0	4	0	1	0	0	0	0	d__Bacteria; p__Proteobacteria; c__Gammaproteobacteria; o__Pseudomonadales; f__Moraxellaceae; g__Psychrobacter; s__unclassified
OTU_192	0	0	0	0	0	2	0	1	0	0	0	0	0	0	0	0	0	d__Bacteria; p__Verrucomicrobia; c__Verrucomicrobiae; o__Verrucomicrobiales; f__Verrucomicrobiaceae; g__Luteolibacter; s__unclassified
OTU_1921	0	0	0	0	0	0	2	0	0	0	1	0	0	0	0	0	0	d__Bacteria; p__Firmicutes; c__Bacilli; o__Lactobacillales; f__Lactobacillaceae; g__Lactobacillus; s__unclassified
OTU_1922	0	0	0	0	0	0	2	0	0	0	0	0	0	0	0	0	0	d__Bacteria; p__Proteobacteria; c__Gammaproteobacteria; o__Enterobacterales; f__Enterobacteriaceae; g__unclassified; s__unclassified
OTU_1923	0	0	0	0	0	0	1	0	0	0	1	0	0	0	0	0	0	d__Bacteria; p__Firmicutes; c__Bacilli; o__Lactobacillales; f__Lactobacillaceae; g__unclassified; s__unclassified
OTU_1927	0	0	0	0	0	0	3	0	0	0	2	3	0	0	0	0	0	d__Bacteria; p__Proteobacteria; c__Gammaproteobacteria; o__Pseudomonadales; f__Pseudomonadaceae; g__Pseudomonas; s__unclassified
OTU_193	2	0	0	0	0	0	0	0	4	0	0	0	0	0	0	0	0	d__Bacteria; p__Firmicutes; c__unclassified; o__unclassified; f__unclassified; g__unclassified; s__unclassified
OTU_1936	0	0	0	0	0	0	2	0	0	0	0	0	0	0	0	0	0	d__Bacteria; p__Firmicutes; c__Bacilli; o__Bacillales; f__Bacillaceae; g__Bacillus; s__unclassified
OTU_1937	0	0	0	0	0	0	3	0	0	0	1	0	0	0	0	0	0	d__Bacteria; p__Firmicutes; c__Bacilli; o__Lactobacillales; f__Lactobacillaceae; g__Lactobacillus; s__unclassified
OTU_194	0	0	0	0	0	0	0	0	3	0	0	0	0	0	0	0	0	d__Bacteria; p__Firmicutes; c__Bacilli; o__Bacillales; f__Bacillaceae; g__Bacillus; s__unclassified
OTU_1941	0	0	0	0	0	0	2	0	0	0	0	0	0	0	0	0	0	d__Bacteria; p__Firmicutes; c__Bacilli; o__Lactobacillales; f__Lactobacillaceae; g__Lactobacillus; s__unclassified
OTU_1946	0	0	0	0	0	0	2	0	0	0	1	0	0	0	0	0	0	d__Bacteria; p__Firmicutes; c__Bacilli; o__Lactobacillales; f__Lactobacillaceae; g__Lactobacillus; s__unclassified
OTU_1949	0	0	0	0	0	0	1	0	0	0	2	0	0	0	0	0	0	d__Bacteria; p__Firmicutes; c__Bacilli; o__Lactobacillales; f__Lactobacillaceae; g__Lactobacillus; s__Lactobacillus brevis
OTU_195	0	0	1	0	1	0	0	0	3	1	0	0	0	0	0	0	0	d__Bacteria; p__Proteobacteria; c__Betaproteobacteria; o__Neisseriales; f__Neisseriaceae; g__Neisseria; s__unclassified
OTU_1950	0	0	0	0	0	0	1	0	0	0	2	0	0	0	0	0	0	d__Bacteria; p__Firmicutes; c__Bacilli; o__Lactobacillales; f__Lactobacillaceae; g__Lactobacillus; s__unclassified
OTU_1954	0	0	0	0	0	0	1	0	0	0	1	0	0	0	0	0	0	d__Bacteria; p__Firmicutes; c__Bacilli; o__Lactobacillales; f__Lactobacillaceae; g__Lactobacillus; s__unclassified
OTU_196	0	0	0	0	0	0	0	0	5	0	0	0	0	0	0	0	0	d__Bacteria; p__Proteobacteria; c__Alphaproteobacteria; o__Rhodobacterales; f__Rhodobacteraceae; g__Paracoccus; s__unclassified
OTU_1968	0	0	0	0	0	0	1	0	0	0	1	0	0	0	0	0	0	d__Bacteria; p__Firmicutes; c__Bacilli; o__Lactobacillales; f__Lactobacillaceae; g__Lactobacillus; s__unclassified
OTU_197	0	0	0	0	0	0	1	0	2	0	0	0	0	0	0	0	0	d__Bacteria; p__Proteobacteria; c__Gammaproteobacteria; o__Chromatiales; f__Halothiobacillaceae; g__Halothiobacillus; s__unclassified
OTU_1977	0	0	0	0	0	0	1	0	0	0	0	0	0	1	0	0	0	d__Bacteria; p__Bacteroidetes; c__Flavobacteriia; o__Flavobacteriales; f__Flavobacteriaceae; g__Flavobacterium; s__unclassified
OTU_198	0	0	1	0	0	0	0	0	5	0	0	0	0	0	0	0	0	d__Bacteria; p__Bacteroidetes; c__Cytophagia; o__Cytophagales; f__Hymenobacteraceae; g__Pontibacter; s__unclassified
OTU_1985	0	0	0	0	0	0	1	0	0	0	3	0	0	0	0	0	0	d__Bacteria; p__Firmicutes; c__Bacilli; o__Lactobacillales; f__Lactobacillaceae; g__Lactobacillus; s__unclassified
OTU_199	0	0	0	0	0	0	0	0	3	0	0	0	0	0	0	5	1	d__Bacteria; p__Firmicutes; c__Bacilli; o__Bacillales; f__Bacillaceae; g__Lentibacillus; s__Lentibacillus sp.
OTU_1994	0	0	0	0	0	0	1	0	0	0	1	0	0	0	0	0	1	d__Bacteria; p__Bacteroidetes; c__Flavobacteriia; o__Flavobacteriales; f__Flavobacteriaceae; g__Flavobacterium; s__unclassified
OTU_1998	0	0	0	0	0	0	0	0	0	0	1	0	0	0	0	0	20	d__Bacteria; p__Proteobacteria; c__Gammaproteobacteria; o__Oceanospirillales; f__Halomonadaceae; g__Halomonas; s__unclassified
OTU_2	1	444	154	34	35	80	1110	10	97	26	128	162	25	265	12	42	190	d__Bacteria; p__Proteobacteria; c__Betaproteobacteria; o__Burkholderiales; f__Burkholderiaceae; g__Ralstonia; s__unclassified
OTU_20	0	0	0	9	1	1	13	0	14	140	9	0	11	0	340	0	11	d__Bacteria; p__Proteobacteria; c__Gammaproteobacteria; o__Oceanospirillales; f__Halomonadaceae; g__Halomonas; s__Halomonas subglaciescola
OTU_200	0	1	0	0	1	2	0	0	3	0	2	0	0	0	0	1	1	d__Bacteria; p__Bacteroidetes; c__Sphingobacteriia; o__Sphingobacteriales; f__Sphingobacteriaceae; g__Pedobacter; s__unclassified
OTU_201	0	0	0	0	0	0	0	0	6	0	0	0	0	0	0	0	0	d__Bacteria; p__Proteobacteria; c__Alphaproteobacteria; o__Rhodobacterales; f__Rhodobacteraceae; g__Paracoccus; s__unclassified
OTU_2012	0	0	0	0	0	0	0	0	0	0	3	0	0	0	0	0	0	d__Bacteria; p__Firmicutes; c__Bacilli; o__Lactobacillales; f__Lactobacillaceae; g__Lactobacillus; s__unclassified
OTU_2013	0	0	0	0	0	0	0	0	0	0	1	0	0	0	1	0	0	d__Bacteria; p__Bacteroidetes; c__Flavobacteriia; o__Flavobacteriales; f__Flavobacteriaceae; g__Gramella; s__unclassified
OTU_2016	0	0	0	0	0	0	0	0	0	0	2	0	0	0	0	0	0	d__Bacteria; p__Firmicutes; c__Bacilli; o__Lactobacillales; f__Lactobacillaceae; g__Lactobacillus; s__unclassified
OTU_202	0	0	0	0	0	4	0	0	9	0	3	0	0	0	0	2	0	d__Bacteria; p__Firmicutes; c__Bacilli; o__Bacillales; f__Bacillaceae; g__Bacillus; s__unclassified
OTU_2021	0	0	0	0	0	0	0	0	0	0	2	0	0	0	0	0	0	d__Bacteria; p__Proteobacteria; c__Oligoflexia; o__Bacteriovoracales; f__Bacteriovoracaceae; g__unclassified; s__unclassified
OTU_2022	0	0	0	0	0	0	0	0	0	0	2	0	0	0	0	0	0	d__Bacteria; p__Firmicutes; c__Bacilli; o__Lactobacillales; f__Lactobacillaceae; g__Lactobacillus; s__unclassified
OTU_2025	0	0	0	0	0	0	0	0	0	0	2	0	0	0	0	1	0	d__Bacteria; p__Proteobacteria; c__Betaproteobacteria; o__Burkholderiales; f__Oxalobacteraceae; g__unclassified; s__unclassified
OTU_2027	0	0	0	0	0	0	0	0	0	0	1	0	2	0	0	0	0	d__Bacteria; p__Proteobacteria; c__Gammaproteobacteria; o__Pseudomonadales; f__Moraxellaceae; g__Psychrobacter; s__unclassified
OTU_2029	0	0	0	0	0	0	0	0	0	0	2	0	0	0	0	0	0	d__Bacteria; p__Firmicutes; c__Bacilli; o__Lactobacillales; f__Lactobacillaceae; g__Lactobacillus; s__unclassified
OTU_203	0	0	0	0	0	1	0	0	5	1	1	0	3	0	0	0	0	d__Bacteria; p__Proteobacteria; c__Gammaproteobacteria; o__Oceanospirillales; f__Halomonadaceae; g__Halomonas; s__unclassified
OTU_204	0	0	0	2	0	0	0	0	0	0	0	0	0	0	0	0	0	d__Bacteria; p__Firmicutes; c__Bacilli; o__Bacillales; f__Bacillaceae; g__Bacillus; s__unclassified
OTU_2040	0	0	0	0	0	0	0	0	0	0	1	0	0	1	0	0	0	d__Bacteria; p__Firmicutes; c__Bacilli; o__Lactobacillales; f__Lactobacillaceae; g__Lactobacillus; s__unclassified
OTU_2041	0	0	0	0	0	0	0	0	0	0	2	0	0	0	0	0	0	d__Bacteria; p__Firmicutes; c__Bacilli; o__Lactobacillales; f__Lactobacillaceae; g__Pediococcus; s__unclassified
OTU_205	0	2	0	2	0	2	0	0	0	0	0	0	0	0	0	0	0	d__Bacteria; p__Proteobacteria; c__Alphaproteobacteria; o__Rhizobiales; f__Brucellaceae; g__Ochrobactrum; s__Ochrobactrum pituitosum
OTU_2052	0	0	0	0	0	0	0	0	0	0	8	0	0	0	0	0	0	d__Bacteria; p__Firmicutes; c__Bacilli; o__Lactobacillales; f__Lactobacillaceae; g__Lactobacillus; s__unclassified
OTU_2055	0	0	0	0	0	0	0	0	0	0	3	0	0	0	0	0	0	d__Bacteria; p__Firmicutes; c__Bacilli; o__Lactobacillales; f__Lactobacillaceae; g__Lactobacillus; s__unclassified
OTU_206	0	0	1	4	0	3	0	0	0	0	0	0	0	0	0	0	0	d__Bacteria; p__Proteobacteria; c__Gammaproteobacteria; o__Xanthomonadales; f__Xanthomonadaceae; g__Xanthomonas; s__unclassified
OTU_207	0	0	0	2	0	0	0	0	0	0	0	0	0	0	0	0	0	d__Bacteria; p__Cyanobacteria; c__Nostocales; o__Nostocales; f__unclassified; g__unclassified; s__unclassified
OTU_2075	0	0	0	0	0	0	0	0	0	0	2	0	0	0	0	0	0	d__Bacteria; p__Firmicutes; c__Bacilli; o__Lactobacillales; f__Lactobacillaceae; g__Pediococcus; s__Pediococcus ethanolidurans
OTU_2079	0	0	0	0	0	0	0	0	0	0	1	1	0	1	1	0	1	d__Bacteria; p__Firmicutes; c__Bacilli; o__Lactobacillales; f__Lactobacillaceae; g__Lactobacillus; s__unclassified
OTU_208	0	1	0	2	0	0	0	1	0	0	1	0	0	0	0	0	0	d__Bacteria; p__Proteobacteria; c__Betaproteobacteria; o__Burkholderiales; f__Comamonadaceae; g__Acidovorax; s__unclassified
OTU_2084	0	0	0	0	0	0	0	0	0	0	2	0	1	0	0	0	0	d__Bacteria; p__Bacteroidetes; c__Bacteroidia; o__Bacteroidales; f__unclassified; g__unclassified; s__unclassified
OTU_2087	0	0	0	0	0	0	0	0	0	0	2	0	0	0	0	0	0	d__Bacteria; p__Proteobacteria; c__Acidithiobacillia; o__Acidithiobacillales; f__Acidithiobacillaceae; g__unclassified; s__unclassified
OTU_2089	0	0	0	0	0	0	0	0	0	0	2	0	0	0	0	0	0	d__Bacteria; p__Firmicutes; c__Bacilli; o__Lactobacillales; f__Lactobacillaceae; g__Pediococcus; s__unclassified
OTU_209	0	0	37	23	59	2	59	0	11	10	5	3	0	1	0	0	0	d__Bacteria; p__Firmicutes; c__Bacilli; o__Lactobacillales; f__Lactobacillaceae; g__Lactobacillus; s__Lactobacillus brevis
OTU_2090	0	0	0	0	0	0	0	0	0	0	2	0	0	0	0	0	0	d__Bacteria; p__Proteobacteria; c__Gammaproteobacteria; o__Enterobacterales; f__Enterobacteriaceae; g__Enterobacter; s__unclassified
OTU_2094	0	0	0	0	0	0	0	0	0	0	2	0	0	0	0	0	0	d__Bacteria; p__Proteobacteria; c__Gammaproteobacteria; o__Alteromonadales; f__Idiomarinaceae; g__Idiomarina; s__unclassified
OTU_21	0	0	0	14	1	1	16	0	88	842	23	1	101	0	28	302	37	d__Bacteria; p__Proteobacteria; c__Gammaproteobacteria; o__Oceanospirillales; f__Halomonadaceae; g__Halomonas; s__unclassified
OTU_210	0	1	0	0	0	0	6	0	0	1	0	0	0	0	0	0	0	d__Bacteria; p__Bacteroidetes; c__Flavobacteriia; o__Flavobacteriales; f__Flavobacteriaceae; g__Chryseobacterium; s__Chryseobacterium hominis
OTU_2108	0	0	0	0	0	0	0	0	0	0	1	0	0	0	1	0	0	d__Bacteria; p__Proteobacteria; c__Gammaproteobacteria; o__Oceanospirillales; f__Halomonadaceae; g__Halomonas; s__Halomonas subglaciescola
OTU_211	0	0	0	0	0	1	5	0	1	0	1	0	1	0	1	0	0	d__Bacteria; p__Bacteroidetes; c__Flavobacteriia; o__Flavobacteriales; f__Flavobacteriaceae; g__Salegentibacter; s__unclassified
OTU_2113	0	0	0	0	0	0	0	0	0	0	1	4	0	0	0	0	0	d__Bacteria; p__Firmicutes; c__Bacilli; o__Lactobacillales; f__Lactobacillaceae; g__Lactobacillus; s__unclassified
OTU_2114	0	0	0	0	0	0	0	0	0	0	4	0	3	0	0	0	0	d__Bacteria; p__Proteobacteria; c__Gammaproteobacteria; o__Pseudomonadales; f__Moraxellaceae; g__Psychrobacter; s__unclassified
OTU_212	0	0	0	0	0	0	4	0	0	0	0	0	0	0	0	0	0	d__Bacteria; p__Firmicutes; c__Bacilli; o__Bacillales; f__Paenibacillaceae; g__Aneurinibacillus; s__unclassified
OTU_2123	0	0	0	0	0	0	0	0	0	0	2	0	3	0	0	1	0	d__Bacteria; p__Bacteroidetes; c__Flavobacteriia; o__Flavobacteriales; f__Flavobacteriaceae; g__unclassified; s__unclassified
OTU_213	0	0	0	1	0	0	4	0	0	1	0	0	0	0	0	0	0	d__Bacteria; p__Firmicutes; c__Clostridia; o__Clostridiales; f__Lachnospiraceae; g__unclassified; s__unclassified
OTU_2137	0	0	0	0	0	0	0	0	0	0	3	0	2	3	1	0	0	d__Bacteria; p__Firmicutes; c__Bacilli; o__Lactobacillales; f__Leuconostocaceae; g__Leuconostoc; s__Leuconostoc gelidum
OTU_2138	0	0	0	0	0	0	0	0	0	0	2	0	0	0	0	0	0	d__Bacteria; p__Firmicutes; c__Bacilli; o__Lactobacillales; f__Lactobacillaceae; g__Pediococcus; s__unclassified
OTU_214	0	0	0	0	0	1	3	0	0	0	0	0	0	0	0	0	0	d__Bacteria; p__Firmicutes; c__Bacilli; o__Bacillales; f__Bacillaceae; g__unclassified; s__unclassified
OTU_2145	0	0	0	0	0	0	0	0	0	0	9	0	10	0	0	0	0	d__Bacteria; p__Proteobacteria; c__Gammaproteobacteria; o__Pseudomonadales; f__Moraxellaceae; g__Psychrobacter; s__unclassified
OTU_215	0	0	1	0	2	0	3	0	1	0	1	0	0	0	0	0	0	d__Bacteria; p__Bacteroidetes; c__Flavobacteriia; o__Flavobacteriales; f__Flavobacteriaceae; g__Empedobacter; s__Empedobacter falsenii
OTU_2152	0	0	0	0	0	0	0	0	0	0	1	0	0	0	5	0	0	d__Bacteria; p__Firmicutes; c__Bacilli; o__Lactobacillales; f__Lactobacillaceae; g__Lactobacillus; s__unclassified
OTU_2155	0	0	0	0	0	0	0	0	0	0	2	0	0	0	0	0	0	d__Bacteria; p__Proteobacteria; c__Betaproteobacteria; o__Burkholderiales; f__Comamonadaceae; g__Acidovorax; s__unclassified
OTU_216	0	0	0	0	0	0	2	0	0	0	0	0	0	0	0	0	0	d__Bacteria; p__unclassified; c__unclassified; o__unclassified; f__unclassified; g__unclassified; s__unclassified
OTU_217	0	0	0	0	0	0	2	0	0	0	0	0	0	0	0	0	0	d__Bacteria; p__Bacteroidetes; c__Flavobacteriia; o__Flavobacteriales; f__Flavobacteriaceae; g__Myroides; s__unclassified
OTU_2172	0	0	0	0	0	0	0	0	0	0	2	0	0	0	0	0	0	d__Bacteria; p__Firmicutes; c__Bacilli; o__Lactobacillales; f__Lactobacillaceae; g__Lactobacillus; s__Lactobacillus alimentarius
OTU_218	0	0	0	0	0	0	0	0	6	0	4	0	0	0	1	0	0	d__Bacteria; p__Proteobacteria; c__Gammaproteobacteria; o__Oceanospirillales; f__Halomonadaceae; g__Halomonas; s__unclassified
OTU_2186	0	0	0	0	0	0	0	0	0	0	0	0	3	0	0	0	0	d__Bacteria; p__Proteobacteria; c__Gammaproteobacteria; o__Alteromonadales; f__Pseudoalteromonadaceae; g__Pseudoalteromonas; s__unclassified
OTU_2187	0	0	0	0	0	0	0	0	0	0	0	0	6	0	0	0	0	d__Bacteria; p__Proteobacteria; c__Gammaproteobacteria; o__Pseudomonadales; f__Moraxellaceae; g__Psychrobacter; s__unclassified
OTU_2189	0	0	0	0	0	0	0	0	0	0	0	0	2	0	0	0	0	d__Bacteria; p__Proteobacteria; c__Gammaproteobacteria; o__Pseudomonadales; f__Moraxellaceae; g__Psychrobacter; s__unclassified
OTU_219	0	9	2	3	0	2	1	2	0	0	2	0	0	0	0	0	0	d__Bacteria; p__Proteobacteria; c__Alphaproteobacteria; o__Rhizobiales; f__Methylobacteriaceae; g__Methylobacterium; s__unclassified
OTU_2195	0	0	0	0	0	0	0	0	0	0	0	0	4	0	0	0	0	d__Bacteria; p__Proteobacteria; c__Gammaproteobacteria; o__Aeromonadales; f__Aeromonadaceae; g__unclassified; s__unclassified
OTU_2198	0	0	0	0	0	0	0	0	0	0	0	0	2	0	0	0	0	d__Bacteria; p__Bacteroidetes; c__Bacteroidia; o__Bacteroidales; f__Porphyromonadaceae; g__Porphyromonas; s__unclassified
OTU_2199	0	0	0	0	0	0	0	0	0	0	0	0	2	0	0	0	0	d__Bacteria; p__Firmicutes; c__Bacilli; o__Bacillales; f__Staphylococcaceae; g__Staphylococcus; s__Staphylococcus equorum
OTU_22	0	308	131	69	3	45	121	131	324	8	41	7	10	33	1	0	1	d__Bacteria; p__Firmicutes; c__Bacilli; o__Lactobacillales; f__Lactobacillaceae; g__Lactobacillus; s__Lactobacillus sakei
OTU_220	0	0	0	0	4	3	0	0	0	0	4	0	0	0	0	0	0	d__Bacteria; p__Proteobacteria; c__Gammaproteobacteria; o__Alteromonadales; f__Shewanellaceae; g__Shewanella; s__unclassified
OTU_2201	0	0	0	0	0	0	0	0	0	0	0	0	5	0	0	0	0	d__Bacteria; p__Bacteroidetes; c__Flavobacteriia; o__Flavobacteriales; f__Crocinitomicaceae; g__Brumimicrobium; s__unclassified
OTU_2207	0	0	0	0	0	0	0	0	0	0	0	0	5	0	0	0	0	d__Bacteria; p__Proteobacteria; c__Gammaproteobacteria; o__Oceanospirillales; f__Oceanospirillaceae; g__Marinospirillum; s__unclassified
OTU_2208	0	0	0	0	0	0	0	0	0	0	0	0	8	0	0	0	0	d__Bacteria; p__Firmicutes; c__Bacilli; o__Bacillales; f__Bacillaceae; g__unclassified; s__unclassified
OTU_221	0	0	0	0	0	0	0	0	1	0	3	0	19	0	0	0	0	d__Bacteria; p__Bacteroidetes; c__Flavobacteriia; o__Flavobacteriales; f__unclassified; g__unclassified; s__unclassified
OTU_2213	0	0	0	0	0	0	0	0	0	0	0	0	1	0	0	0	1	d__Bacteria; p__Proteobacteria; c__Gammaproteobacteria; o__Oceanospirillales; f__Halomonadaceae; g__Halomonas; s__unclassified
OTU_2216	0	0	0	0	0	0	0	0	0	0	0	0	2	0	0	0	0	d__Bacteria; p__Firmicutes; c__Bacilli; o__Bacillales; f__Bacillaceae; g__unclassified; s__unclassified
OTU_2219	0	0	0	0	0	0	0	0	0	0	0	0	1	0	0	0	6	d__Bacteria; p__Firmicutes; c__Bacilli; o__Lactobacillales; f__Carnobacteriaceae; g__unclassified; s__unclassified
OTU_222	0	0	0	0	1	0	0	0	0	0	2	0	0	0	0	0	0	d__Bacteria; p__Proteobacteria; c__Gammaproteobacteria; o__Oceanospirillales; f__Oceanospirillaceae; g__Marinomonas; s__unclassified
OTU_2225	0	0	0	0	0	0	0	0	0	0	0	0	3	0	0	0	0	d__Bacteria; p__Firmicutes; c__Bacilli; o__Bacillales; f__Bacillaceae; g__unclassified; s__unclassified
OTU_2226	0	0	0	0	0	0	0	0	0	0	0	0	5	0	0	0	0	d__Bacteria; p__Proteobacteria; c__Gammaproteobacteria; o__Aeromonadales; f__Aeromonadaceae; g__unclassified; s__unclassified
OTU_223	0	0	2	1	0	0	0	1	2	0	3	3	0	0	1	0	0	d__Bacteria; p__Proteobacteria; c__Betaproteobacteria; o__Nitrosomonadales; f__Methylophilaceae; g__Methylophilus; s__unclassified
OTU_2231	0	0	0	0	0	0	0	0	0	0	0	0	7	0	0	0	0	d__Bacteria; p__Proteobacteria; c__Gammaproteobacteria; o__Aeromonadales; f__Aeromonadaceae; g__unclassified; s__unclassified
OTU_2235	0	0	0	0	0	0	0	0	0	0	0	0	5	0	1	1	0	d__Bacteria; p__Proteobacteria; c__Gammaproteobacteria; o__Oceanospirillales; f__Halomonadaceae; g__Halomonas; s__unclassified
OTU_224	0	0	0	0	0	0	0	0	0	1	0	0	13	0	0	1	0	d__Bacteria; p__Firmicutes; c__Tissierellia; o__Tissierellales; f__Gottschalkiaceae; g__Gottschalkia; s__unclassified
OTU_2247	0	0	0	0	0	0	0	0	0	0	0	0	3	0	0	0	0	d__Bacteria; p__Proteobacteria; c__Gammaproteobacteria; o__Pseudomonadales; f__Moraxellaceae; g__Psychrobacter; s__unclassified
OTU_225	0	0	0	0	0	0	0	0	0	0	0	0	5	0	0	0	0	d__Bacteria; p__Proteobacteria; c__Gammaproteobacteria; o__Oceanospirillales; f__Halomonadaceae; g__unclassified; s__unclassified
OTU_2250	0	0	0	0	0	0	0	0	0	0	0	0	1	0	0	2	0	d__Bacteria; p__Firmicutes; c__Clostridia; o__Halanaerobiales; f__Halanaerobiaceae; g__Halanaerobium; s__unclassified
OTU_2251	0	0	0	0	0	0	0	0	0	0	0	1	4	6	0	1	18	d__Bacteria; p__Firmicutes; c__Clostridia; o__Halanaerobiales; f__Halanaerobiaceae; g__Halanaerobium; s__unclassified
OTU_2256	0	0	0	0	0	0	0	0	0	0	0	0	2	0	0	0	0	d__Bacteria; p__Proteobacteria; c__Gammaproteobacteria; o__Aeromonadales; f__Aeromonadaceae; g__unclassified; s__unclassified
OTU_2259	0	0	0	0	0	0	0	0	0	0	0	0	2	0	0	0	0	d__Bacteria; p__Proteobacteria; c__Gammaproteobacteria; o__Oceanospirillales; f__Halomonadaceae; g__Halomonas; s__unclassified
OTU_226	0	0	0	0	0	1	0	0	0	0	0	3	16	0	0	0	0	d__Bacteria; p__Firmicutes; c__Bacilli; o__Bacillales; f__Staphylococcaceae; g__Salinicoccus; s__unclassified
OTU_2260	0	0	0	0	0	0	0	0	0	0	0	0	2	0	0	0	0	d__Bacteria; p__Proteobacteria; c__Gammaproteobacteria; o__Oceanospirillales; f__Halomonadaceae; g__Halomonas; s__unclassified
OTU_2267	0	0	0	0	0	0	0	0	0	0	0	0	3	0	0	0	0	d__Bacteria; p__Firmicutes; c__unclassified; o__unclassified; f__unclassified; g__unclassified; s__unclassified
OTU_227	0	0	0	0	0	0	0	0	3	0	0	0	4	0	0	0	0	d__Bacteria; p__Firmicutes; c__unclassified; o__unclassified; f__unclassified; g__unclassified; s__unclassified
OTU_228	7	0	0	0	0	0	0	0	0	3	0	1	19	0	0	11	0	d__Bacteria; p__Firmicutes; c__Bacilli; o__Bacillales; f__Bacillaceae; g__unclassified; s__unclassified
OTU_2281	0	0	0	0	0	0	0	0	0	0	0	0	2	0	0	0	0	d__Bacteria; p__Proteobacteria; c__Gammaproteobacteria; o__Aeromonadales; f__Aeromonadaceae; g__unclassified; s__unclassified
OTU_2285	0	0	0	0	0	0	0	0	0	0	0	0	1	0	0	1	0	d__Bacteria; p__Proteobacteria; c__Gammaproteobacteria; o__Vibrionales; f__Vibrionaceae; g__Salinivibrio; s__unclassified
OTU_229	0	0	0	0	0	0	0	0	0	0	0	0	6	0	0	0	0	d__Bacteria; p__Proteobacteria; c__Epsilonproteobacteria; o__Campylobacterales; f__Campylobacteraceae; g__Arcobacter; s__unclassified
OTU_2294	0	0	0	0	0	0	0	0	0	0	0	0	5	0	0	0	0	d__Bacteria; p__Firmicutes; c__Bacilli; o__Lactobacillales; f__Carnobacteriaceae; g__Alkalibacterium; s__unclassified
OTU_23	0	186	21	5	0	35	2	5	10	6	0	0	0	1	1	0	1	d__Bacteria; p__Firmicutes; c__Bacilli; o__Lactobacillales; f__Streptococcaceae; g__Lactococcus; s__unclassified
OTU_230	0	0	0	0	0	1	2	0	3	2	2	0	9	0	0	0	0	d__Bacteria; p__Bacteroidetes; c__Flavobacteriia; o__Flavobacteriales; f__Flavobacteriaceae; g__Salegentibacter; s__unclassified
OTU_231	0	0	0	0	0	0	0	0	1	0	0	0	3	0	0	0	0	d__Bacteria; p__Proteobacteria; c__Gammaproteobacteria; o__Oceanospirillales; f__Halomonadaceae; g__Halomonas; s__unclassified
OTU_2315	0	0	0	0	0	0	0	0	0	0	0	0	4	0	0	0	0	d__Bacteria; p__Proteobacteria; c__Gammaproteobacteria; o__Oceanospirillales; f__Halomonadaceae; g__Halomonas; s__Halomonas halodenitrificans
OTU_232	0	0	0	0	0	0	0	0	0	0	0	0	3	0	0	0	0	d__Bacteria; p__Firmicutes; c__Clostridia; o__Clostridiales; f__Clostridiaceae; g__unclassified; s__unclassified
OTU_233	0	0	0	0	0	0	0	0	0	0	0	2	0	0	0	4	9	d__Bacteria; p__Firmicutes; c__Bacilli; o__Bacillales; f__Bacillaceae; g__unclassified; s__unclassified
OTU_2332	0	0	0	0	0	0	0	0	0	0	0	0	4	0	0	0	0	d__Bacteria; p__Proteobacteria; c__Gammaproteobacteria; o__Pseudomonadales; f__Moraxellaceae; g__Psychrobacter; s__unclassified
OTU_234	0	0	0	0	0	0	0	0	1	0	0	0	10	1	2	0	0	d__Bacteria; p__Firmicutes; c__Bacilli; o__Lactobacillales; f__unclassified; g__unclassified; s__unclassified
OTU_235	0	0	0	0	0	0	0	0	0	0	0	0	0	0	0	19	1	d__Bacteria; p__Firmicutes; c__Bacilli; o__Bacillales; f__Bacillaceae; g__Virgibacillus; s__unclassified
OTU_236	0	0	0	0	0	0	0	0	0	1	0	0	0	0	0	3	3	d__Bacteria; p__Proteobacteria; c__Gammaproteobacteria; o__Alteromonadales; f__Alteromonadaceae; g__Marinobacter; s__Marinobacter hydrocarbonoclasticus
OTU_2362	0	0	0	0	0	0	0	0	0	0	0	0	1	1	0	0	0	d__Bacteria; p__Proteobacteria; c__Gammaproteobacteria; o__Pseudomonadales; f__Moraxellaceae; g__Psychrobacter; s__unclassified
OTU_237	0	0	0	0	0	0	0	0	0	0	0	0	0	3	0	0	0	d__Bacteria; p__Bacteroidetes; c__Flavobacteriia; o__Flavobacteriales; f__Flavobacteriaceae; g__Flavobacterium; s__unclassified
OTU_238	0	0	0	0	0	0	0	0	0	0	0	0	0	4	0	0	0	d__Bacteria; p__Firmicutes; c__Clostridia; o__Halanaerobiales; f__Halanaerobiaceae; g__Halanaerobium; s__unclassified
OTU_2381	0	0	0	0	0	0	0	0	0	0	0	0	2	0	0	0	0	d__Bacteria; p__Proteobacteria; c__Gammaproteobacteria; o__Aeromonadales; f__Aeromonadaceae; g__unclassified; s__unclassified
OTU_239	0	0	0	0	0	0	0	0	0	1	0	0	3	0	0	0	6	d__Bacteria; p__Proteobacteria; c__Gammaproteobacteria; o__Oceanospirillales; f__Halomonadaceae; g__Halomonas; s__unclassified
OTU_2397	0	0	0	0	0	0	0	0	0	0	0	0	4	0	0	0	0	d__Bacteria; p__Proteobacteria; c__Gammaproteobacteria; o__Pseudomonadales; f__Moraxellaceae; g__Psychrobacter; s__unclassified
OTU_24	0	0	0	0	0	0	261	0	0	0	2	0	0	0	0	0	0	d__Bacteria; p__Firmicutes; c__Bacilli; o__Lactobacillales; f__Lactobacillaceae; g__Lactobacillus; s__Lactobacillus malefermentans
OTU_240	0	0	0	0	0	0	0	0	0	0	0	0	0	0	0	0	4	d__Bacteria; p__Firmicutes; c__Clostridia; o__Clostridiales; f__Clostridiaceae; g__Alkaliphilus; s__unclassified
OTU_241	0	0	0	0	0	0	0	0	0	1	1	0	1	3	0	1	13	d__Bacteria; p__Proteobacteria; c__Gammaproteobacteria; o__Alteromonadales; f__Alteromonadaceae; g__Marinobacter; s__unclassified
OTU_2412	0	0	0	0	0	0	0	0	0	0	0	0	2	0	0	0	0	d__Bacteria; p__Bacteroidetes; c__Flavobacteriia; o__Flavobacteriales; f__Crocinitomicaceae; g__Brumimicrobium; s__unclassified
OTU_242	0	0	0	0	0	0	0	0	0	3	0	0	6	0	1	0	3	d__Bacteria; p__Firmicutes; c__Bacilli; o__Bacillales; f__Staphylococcaceae; g__Salinicoccus; s__unclassified
OTU_2428	0	0	0	0	0	0	0	0	0	0	0	2	0	0	0	0	0	d__Bacteria; p__Firmicutes; c__Bacilli; o__Lactobacillales; f__Carnobacteriaceae; g__unclassified; s__unclassified
OTU_2435	0	0	0	0	0	0	0	0	0	0	0	2	0	0	0	1	0	d__Bacteria; p__Firmicutes; c__Bacilli; o__Lactobacillales; f__Lactobacillaceae; g__Lactobacillus; s__unclassified
OTU_2448	0	0	0	0	0	0	0	0	0	0	0	5	0	0	3	0	1	d__Bacteria; p__Firmicutes; c__Bacilli; o__Lactobacillales; f__Lactobacillaceae; g__Lactobacillus; s__unclassified
OTU_2451	0	0	0	0	0	0	0	0	0	0	0	3	0	0	0	0	0	d__Bacteria; p__Firmicutes; c__Bacilli; o__Lactobacillales; f__Lactobacillaceae; g__Lactobacillus; s__Lactobacillus versmoldensis
OTU_2456	0	0	0	0	0	0	0	0	0	0	0	1	0	0	1	0	0	d__Bacteria; p__Firmicutes; c__Clostridia; o__Clostridiales; f__unclassified; g__unclassified; s__unclassified
OTU_246	28	0	0	0	0	0	0	0	0	0	0	0	0	0	0	0	0	d__Bacteria; p__Proteobacteria; c__Gammaproteobacteria; o__Pseudomonadales; f__Moraxellaceae; g__Psychrobacter; s__unclassified
OTU_2466	0	0	0	0	0	0	0	0	0	0	0	1	0	0	1	2	0	d__Bacteria; p__Firmicutes; c__Bacilli; o__Lactobacillales; f__Lactobacillaceae; g__Lactobacillus; s__unclassified
OTU_2467	0	0	0	0	0	0	0	0	0	0	0	1	0	0	0	1	0	d__Bacteria; p__Firmicutes; c__Bacilli; o__Lactobacillales; f__Lactobacillaceae; g__Lactobacillus; s__unclassified
OTU_247	79	1	3	0	2	0	0	0	0	0	0	0	1	0	0	0	0	d__Bacteria; p__Proteobacteria; c__Gammaproteobacteria; o__Pseudomonadales; f__Moraxellaceae; g__Psychrobacter; s__unclassified
OTU_2475	0	0	0	0	0	0	0	0	0	0	0	0	0	2	2	0	0	d__Bacteria; p__Firmicutes; c__Bacilli; o__Lactobacillales; f__Lactobacillaceae; g__Lactobacillus; s__unclassified
OTU_248	806	68	11	2	2	3	0	6	0	0	2	0	0	0	0	0	1	d__Bacteria; p__Proteobacteria; c__Gammaproteobacteria; o__Pseudomonadales; f__Moraxellaceae; g__Psychrobacter; s__unclassified
OTU_249	1	0	1	2	1	0	0	0	0	0	0	0	0	0	0	0	1	d__Bacteria; p__Proteobacteria; c__Gammaproteobacteria; o__Xanthomonadales; f__Xanthomonadaceae; g__unclassified; s__unclassified
OTU_2493	0	0	0	0	0	0	0	0	0	0	0	0	0	0	2	8	0	d__Bacteria; p__Proteobacteria; c__Gammaproteobacteria; o__Oceanospirillales; f__Halomonadaceae; g__Halomonas; s__Halomonas halodenitrificans
OTU_2495	0	0	0	0	0	0	0	0	0	0	0	0	0	0	1	1	0	d__Bacteria; p__Bacteroidetes; c__Flavobacteriia; o__Flavobacteriales; f__Flavobacteriaceae; g__unclassified; s__unclassified
OTU_25	0	10	78	37	9	93	17	61	26	2	17	3	0	1	0	4	1	d__Bacteria; p__Proteobacteria; c__Betaproteobacteria; o__Burkholderiales; f__Comamonadaceae; g__Acidovorax; s__unclassified
OTU_250	2	0	0	0	0	0	0	0	0	0	0	0	0	0	0	0	0	d__Bacteria; p__Proteobacteria; c__Gammaproteobacteria; o__Pseudomonadales; f__Moraxellaceae; g__Psychrobacter; s__unclassified
OTU_2509	0	0	0	0	0	0	0	0	0	0	0	0	0	0	3	0	0	d__Bacteria; p__Proteobacteria; c__Gammaproteobacteria; o__Oceanospirillales; f__Halomonadaceae; g__Halomonas; s__unclassified
OTU_2513	0	0	0	0	0	0	0	0	0	0	0	0	0	0	2	0	0	d__Bacteria; p__Firmicutes; c__Bacilli; o__Lactobacillales; f__Leuconostocaceae; g__Weissella; s__unclassified
OTU_2515	0	0	0	0	0	0	0	0	0	0	0	0	0	0	2	0	1	d__Bacteria; p__Firmicutes; c__Bacilli; o__Lactobacillales; f__Lactobacillaceae; g__Lactobacillus; s__unclassified
OTU_2517	0	0	0	0	0	0	0	0	0	0	0	0	0	0	2	1	0	d__Bacteria; p__Firmicutes; c__Bacilli; o__Lactobacillales; f__Lactobacillaceae; g__Lactobacillus; s__unclassified
OTU_252	1	1	0	0	0	0	0	0	0	0	0	0	0	0	0	0	0	d__Bacteria; p__Proteobacteria; c__Gammaproteobacteria; o__Pseudomonadales; f__Moraxellaceae; g__Psychrobacter; s__unclassified
OTU_2521	0	0	0	0	0	0	0	0	0	0	0	0	0	0	2	0	0	d__Bacteria; p__Firmicutes; c__Bacilli; o__Lactobacillales; f__Lactobacillaceae; g__Lactobacillus; s__Lactobacillus alimentarius
OTU_253	44	6	0	1	0	1	0	0	0	0	0	0	2	1	0	0	0	d__Bacteria; p__Firmicutes; c__Bacilli; o__Lactobacillales; f__Carnobacteriaceae; g__Alkalibacterium; s__unclassified
OTU_2534	0	0	0	0	0	0	0	0	0	0	0	0	0	0	2	3	0	d__Bacteria; p__Firmicutes; c__Bacilli; o__Lactobacillales; f__Lactobacillaceae; g__Lactobacillus; s__unclassified
OTU_2552	0	0	0	0	0	0	0	0	0	0	0	0	0	0	1	2	0	d__Bacteria; p__Proteobacteria; c__Gammaproteobacteria; o__Oceanospirillales; f__Halomonadaceae; g__Chromohalobacter; s__unclassified
OTU_257	2	0	0	0	0	0	0	0	0	0	0	0	0	0	0	0	0	d__Bacteria; p__Firmicutes; c__Bacilli; o__Bacillales; f__Planococcaceae; g__Planococcus; s__unclassified
OTU_2574	0	0	0	0	0	0	0	0	0	0	0	0	0	1	1	0	0	d__Bacteria; p__Firmicutes; c__Bacilli; o__Lactobacillales; f__Lactobacillaceae; g__Lactobacillus; s__unclassified
OTU_2575	0	0	0	0	0	0	0	0	0	0	0	0	0	0	3	0	0	d__Bacteria; p__Proteobacteria; c__Gammaproteobacteria; o__Oceanospirillales; f__Halomonadaceae; g__Halomonas; s__unclassified
OTU_2576	0	0	0	0	0	0	0	0	0	0	0	0	0	0	8	0	0	d__Bacteria; p__Proteobacteria; c__Gammaproteobacteria; o__Oceanospirillales; f__Halomonadaceae; g__Halomonas; s__unclassified
OTU_2580	0	0	0	0	0	0	0	0	0	0	0	0	0	0	2	0	0	d__Bacteria; p__Firmicutes; c__Bacilli; o__Lactobacillales; f__Leuconostocaceae; g__Weissella; s__unclassified
OTU_2586	0	0	0	0	0	0	0	0	0	0	0	0	0	0	1	1	0	d__Bacteria; p__Firmicutes; c__Bacilli; o__Lactobacillales; f__Lactobacillaceae; g__Lactobacillus; s__unclassified
OTU_259	4	0	0	0	0	0	0	0	0	0	0	0	0	0	0	0	0	d__Bacteria; p__Proteobacteria; c__Gammaproteobacteria; o__Pseudomonadales; f__Moraxellaceae; g__Psychrobacter; s__unclassified
OTU_26	0	0	0	0	0	0	0	0	3	25	0	0	1	2	36	380	388	d__Bacteria; p__Proteobacteria; c__Gammaproteobacteria; o__Oceanospirillales; f__Halomonadaceae; g__Halomonas; s__unclassified
OTU_260	3	2	0	0	0	0	0	0	0	0	0	0	0	0	0	0	0	d__Bacteria; p__Proteobacteria; c__Gammaproteobacteria; o__Pseudomonadales; f__Moraxellaceae; g__Psychrobacter; s__unclassified
OTU_2603	0	0	0	0	0	0	0	0	0	0	0	0	0	0	1	1	0	d__Bacteria; p__Firmicutes; c__Bacilli; o__Lactobacillales; f__Carnobacteriaceae; g__unclassified; s__unclassified
OTU_2609	0	0	0	0	0	0	0	0	0	0	0	0	0	0	1	1	0	d__Bacteria; p__Firmicutes; c__Bacilli; o__Lactobacillales; f__Lactobacillaceae; g__Lactobacillus; s__unclassified
OTU_261	11	0	0	0	0	0	0	0	0	0	0	0	0	0	0	0	0	d__Bacteria; p__Proteobacteria; c__Gammaproteobacteria; o__Pseudomonadales; f__Moraxellaceae; g__Psychrobacter; s__unclassified
OTU_2610	0	0	0	0	0	0	0	0	0	0	0	0	0	0	2	0	0	d__Bacteria; p__Firmicutes; c__Bacilli; o__Lactobacillales; f__Leuconostocaceae; g__Weissella; s__Weissella jogaejeotgali
OTU_2623	0	0	0	0	0	0	0	0	0	0	0	0	0	0	1	4	0	d__Bacteria; p__Proteobacteria; c__Gammaproteobacteria; o__Oceanospirillales; f__Halomonadaceae; g__unclassified; s__unclassified
OTU_2626	0	0	0	0	0	0	0	0	0	0	0	0	0	0	1	4	0	d__Bacteria; p__Proteobacteria; c__Gammaproteobacteria; o__Oceanospirillales; f__Halomonadaceae; g__unclassified; s__unclassified
OTU_2633	0	0	0	0	0	0	0	0	0	0	0	0	0	0	1	2	0	d__Bacteria; p__Proteobacteria; c__Gammaproteobacteria; o__Oceanospirillales; f__Halomonadaceae; g__Chromohalobacter; s__unclassified
OTU_2670	0	0	0	0	0	0	0	0	0	0	0	0	0	0	0	2	0	d__Bacteria; p__Proteobacteria; c__Gammaproteobacteria; o__Oceanospirillales; f__Halomonadaceae; g__Halomonas; s__unclassified
OTU_2674	0	0	0	0	0	0	0	0	0	0	0	0	0	0	0	2	0	d__Bacteria; p__Proteobacteria; c__Gammaproteobacteria; o__Oceanospirillales; f__Halomonadaceae; g__Halomonas; s__unclassified
OTU_2682	0	0	0	0	0	0	0	0	0	0	0	0	0	0	0	5	0	d__Bacteria; p__Proteobacteria; c__Gammaproteobacteria; o__Oceanospirillales; f__Halomonadaceae; g__Halomonas; s__unclassified
OTU_2687	0	0	0	0	0	0	0	0	0	0	0	0	0	0	0	2	0	d__Bacteria; p__Firmicutes; c__Bacilli; o__Lactobacillales; f__Lactobacillaceae; g__Lactobacillus; s__unclassified
OTU_2688	0	0	0	0	0	0	0	0	0	0	0	0	0	0	0	5	0	d__Bacteria; p__Proteobacteria; c__Gammaproteobacteria; o__Oceanospirillales; f__Halomonadaceae; g__Chromohalobacter; s__unclassified
OTU_2689	0	0	0	0	0	0	0	0	0	0	0	0	0	0	0	3	2	d__Bacteria; p__Proteobacteria; c__Gammaproteobacteria; o__Oceanospirillales; f__Halomonadaceae; g__Halomonas; s__Halomonas halodenitrificans
OTU_2691	0	0	0	0	0	0	0	0	0	0	0	0	0	1	0	2	1	d__Bacteria; p__Proteobacteria; c__Gammaproteobacteria; o__Pseudomonadales; f__Pseudomonadaceae; g__Pseudomonas; s__Pseudomonas putida
OTU_2694	0	0	0	0	0	0	0	0	0	0	0	0	0	0	0	3	0	d__Bacteria; p__Proteobacteria; c__Gammaproteobacteria; o__Oceanospirillales; f__Halomonadaceae; g__Halomonas; s__unclassified
OTU_27	321	94	7	0	6	4	15	0	0	0	6	0	6	0	0	0	0	d__Bacteria; p__Proteobacteria; c__Gammaproteobacteria; o__Oceanospirillales; f__Oceanospirillaceae; g__Marinomonas; s__unclassified
OTU_2709	0	0	0	0	0	0	0	0	0	0	0	0	0	0	0	2	0	d__Bacteria; p__Proteobacteria; c__Gammaproteobacteria; o__Oceanospirillales; f__Halomonadaceae; g__Halomonas; s__unclassified
OTU_2714	0	0	0	0	0	0	0	0	0	0	0	0	0	0	0	2	0	d__Bacteria; p__Proteobacteria; c__Gammaproteobacteria; o__Oceanospirillales; f__Halomonadaceae; g__Halomonas; s__unclassified
OTU_2729	0	0	0	0	0	0	0	0	0	0	0	0	0	0	0	2	0	d__Bacteria; p__Proteobacteria; c__Gammaproteobacteria; o__Oceanospirillales; f__Halomonadaceae; g__Halomonas; s__unclassified
OTU_2732	0	0	0	0	0	0	0	0	0	0	0	0	0	0	0	1	1	d__Bacteria; p__Firmicutes; c__Bacilli; o__Lactobacillales; f__Lactobacillaceae; g__Lactobacillus; s__unclassified
OTU_2740	0	0	0	0	0	0	0	0	0	0	0	0	0	0	0	4	0	d__Bacteria; p__Firmicutes; c__Clostridia; o__Halanaerobiales; f__Halanaerobiaceae; g__Halanaerobium; s__unclassified
OTU_2743	0	0	0	0	0	0	0	0	0	0	0	0	0	0	0	2	0	d__Bacteria; p__Proteobacteria; c__Gammaproteobacteria; o__Oceanospirillales; f__Halomonadaceae; g__Halomonas; s__unclassified
OTU_275	1	3	0	0	0	0	0	0	0	0	0	0	0	0	0	0	0	d__Bacteria; p__Proteobacteria; c__Gammaproteobacteria; o__Oceanospirillales; f__Oceanospirillaceae; g__Marinomonas; s__unclassified
OTU_276	2	0	0	0	0	0	0	0	0	0	0	0	0	0	0	0	0	d__Bacteria; p__Proteobacteria; c__Gammaproteobacteria; o__Pseudomonadales; f__Moraxellaceae; g__Psychrobacter; s__unclassified
OTU_2765	0	0	0	0	0	0	0	0	0	0	0	0	0	0	0	4	0	d__Bacteria; p__Proteobacteria; c__Gammaproteobacteria; o__Oceanospirillales; f__Halomonadaceae; g__Chromohalobacter; s__unclassified
OTU_2767	0	0	0	0	0	0	0	0	0	0	0	0	0	0	0	2	0	d__Bacteria; p__Firmicutes; c__Bacilli; o__Bacillales; f__Bacillaceae; g__unclassified; s__unclassified
OTU_2768	0	0	0	0	0	0	0	0	0	0	0	0	0	1	0	2	2	d__Bacteria; p__Proteobacteria; c__Gammaproteobacteria; o__Oceanospirillales; f__Halomonadaceae; g__Halomonas; s__unclassified
OTU_2770	0	0	0	0	0	0	0	0	0	0	0	0	0	4	0	6	8	d__Bacteria; p__Firmicutes; c__Clostridia; o__Halanaerobiales; f__Halanaerobiaceae; g__Halanaerobium; s__unclassified
OTU_2771	0	0	0	0	0	0	0	0	0	0	0	0	0	1	0	1	1	d__Bacteria; p__Firmicutes; c__Bacilli; o__Lactobacillales; f__Lactobacillaceae; g__Lactobacillus; s__unclassified
OTU_2774	0	0	0	0	0	0	0	0	0	0	0	0	0	0	0	4	0	d__Bacteria; p__Proteobacteria; c__Gammaproteobacteria; o__Oceanospirillales; f__Halomonadaceae; g__unclassified; s__unclassified
OTU_2782	0	0	0	0	0	0	0	0	0	0	0	0	0	0	0	2	0	d__Bacteria; p__Proteobacteria; c__Gammaproteobacteria; o__Oceanospirillales; f__Halomonadaceae; g__Halomonas; s__unclassified
OTU_28	0	81	46	7	4	50	7	53	11	2	4	1	0	0	0	0	0	d__Bacteria; p__Proteobacteria; c__Alphaproteobacteria; o__Rhizobiales; f__Hyphomicrobiaceae; g__Devosia; s__unclassified
OTU_280	5	0	0	0	0	0	0	0	0	0	0	0	0	0	0	0	0	d__Bacteria; p__Proteobacteria; c__Gammaproteobacteria; o__Pseudomonadales; f__Moraxellaceae; g__Psychrobacter; s__unclassified
OTU_2811	0	0	0	0	0	0	0	0	0	0	0	0	0	0	0	3	0	d__Bacteria; p__Proteobacteria; c__Gammaproteobacteria; o__Oceanospirillales; f__Halomonadaceae; g__Halomonas; s__unclassified
OTU_2819	0	0	0	0	0	0	0	0	0	0	0	0	0	0	0	2	0	d__Bacteria; p__Proteobacteria; c__Gammaproteobacteria; o__Oceanospirillales; f__Halomonadaceae; g__Halomonas; s__unclassified
OTU_283	2	0	0	0	0	0	0	0	0	0	0	0	0	0	0	0	0	d__Bacteria; p__Firmicutes; c__Bacilli; o__Lactobacillales; f__Carnobacteriaceae; g__Alkalibacterium; s__unclassified
OTU_285	8	7	2	0	0	0	0	0	1	0	0	0	0	0	0	0	0	d__Bacteria; p__Proteobacteria; c__Gammaproteobacteria; o__Pseudomonadales; f__Moraxellaceae; g__Psychrobacter; s__unclassified
OTU_2857	0	0	0	0	0	0	0	0	0	0	0	0	0	0	0	2	0	d__Bacteria; p__Proteobacteria; c__Gammaproteobacteria; o__Oceanospirillales; f__Halomonadaceae; g__Halomonas; s__unclassified
OTU_2879	0	0	0	0	0	0	0	0	0	0	0	0	0	4	0	0	0	d__Bacteria; p__Firmicutes; c__Bacilli; o__Lactobacillales; f__Lactobacillaceae; g__Lactobacillus; s__unclassified
OTU_2882	0	0	0	0	0	0	0	0	0	0	0	0	0	2	0	0	0	d__Bacteria; p__Bacteroidetes; c__Cytophagia; o__Cytophagales; f__Cytophagaceae; g__Dyadobacter; s__unclassified
OTU_289	3	0	0	0	0	0	0	0	0	0	0	0	0	0	0	0	0	d__Bacteria; p__Proteobacteria; c__Gammaproteobacteria; o__Pseudomonadales; f__Moraxellaceae; g__Psychrobacter; s__Psychrobacter faecalis
OTU_2892	0	0	0	0	0	0	0	0	0	0	0	0	0	1	0	0	1	d__Bacteria; p__Bacteroidetes; c__Flavobacteriia; o__Flavobacteriales; f__Flavobacteriaceae; g__Flavobacterium; s__unclassified
OTU_2896	0	0	0	0	0	0	0	0	0	0	0	0	0	2	0	0	1	d__Bacteria; p__Firmicutes; c__Bacilli; o__Lactobacillales; f__Lactobacillaceae; g__Lactobacillus; s__Lactobacillus alimentarius
OTU_29	0	81	8	7	23	10	194	3	20	2	15	25	8	16	11	4	4	d__Bacteria; p__Proteobacteria; c__Gammaproteobacteria; o__Pseudomonadales; f__Moraxellaceae; g__Acinetobacter; s__unclassified
OTU_2913	0	0	0	0	0	0	0	0	0	0	0	0	0	3	0	0	0	d__Bacteria; p__Firmicutes; c__Bacilli; o__Lactobacillales; f__Lactobacillaceae; g__Lactobacillus; s__unclassified
OTU_2915	0	0	0	0	0	0	0	0	0	0	0	0	0	1	0	0	1	d__Bacteria; p__Firmicutes; c__Bacilli; o__Lactobacillales; f__Lactobacillaceae; g__Lactobacillus; s__unclassified
OTU_2933	0	0	0	0	0	0	0	0	0	0	0	0	0	2	0	0	0	d__Bacteria; p__Firmicutes; c__Bacilli; o__Lactobacillales; f__Lactobacillaceae; g__Lactobacillus; s__unclassified
OTU_294	6	3	0	0	0	0	0	0	0	0	0	0	0	0	0	0	0	d__Bacteria; p__Proteobacteria; c__Gammaproteobacteria; o__Oceanospirillales; f__Oceanospirillaceae; g__Marinomonas; s__unclassified
OTU_2943	0	0	0	0	0	0	0	0	0	0	0	0	0	0	0	0	2	d__Bacteria; p__Bacteroidetes; c__Flavobacteriia; o__Flavobacteriales; f__Flavobacteriaceae; g__unclassified; s__unclassified
OTU_295	2	24	31	0	2	5	0	13	33	0	2	0	1	0	0	0	0	d__Bacteria; p__Proteobacteria; c__Gammaproteobacteria; o__Pseudomonadales; f__Moraxellaceae; g__Psychrobacter; s__unclassified
OTU_2951	0	0	0	0	0	0	0	0	0	0	0	0	0	0	0	0	2	d__Bacteria; p__Firmicutes; c__unclassified; o__unclassified; f__unclassified; g__unclassified; s__unclassified
OTU_2952	0	0	0	0	0	0	0	0	0	0	0	0	0	0	0	0	2	d__Bacteria; p__Proteobacteria; c__Gammaproteobacteria; o__Enterobacterales; f__Yersiniaceae; g__Serratia; s__unclassified
OTU_2954	0	0	0	0	0	0	0	0	0	0	0	0	0	0	0	0	2	d__Bacteria; p__Firmicutes; c__Clostridia; o__Halanaerobiales; f__Halanaerobiaceae; g__Halanaerobium; s__unclassified
OTU_296	18	0	0	0	0	0	0	0	0	0	0	0	3	0	0	1	0	d__Bacteria; p__Firmicutes; c__Bacilli; o__Lactobacillales; f__Carnobacteriaceae; g__Alkalibacterium; s__unclassified
OTU_297	2	0	0	0	0	0	0	0	0	0	0	0	0	0	0	0	0	d__Bacteria; p__Proteobacteria; c__Gammaproteobacteria; o__Oceanospirillales; f__Oceanospirillaceae; g__Marinomonas; s__unclassified
OTU_299	3	0	1	0	0	0	0	0	0	0	0	0	0	0	0	0	0	d__Bacteria; p__Firmicutes; c__Bacilli; o__Lactobacillales; f__Carnobacteriaceae; g__Desemzia; s__Desemzia incerta
OTU_3	0	9	4	107	5	9	27	4	1710	1579	16	18	241	13	116	132	56	d__Bacteria; p__Firmicutes; c__Bacilli; o__Bacillales; f__Staphylococcaceae; g__Staphylococcus; s__unclassified
OTU_30	0	92	19	1	4	5	6	1	2	3	1	0	0	0	0	1	0	d__Bacteria; p__Proteobacteria; c__Gammaproteobacteria; o__Pseudomonadales; f__Moraxellaceae; g__Acinetobacter; s__Acinetobacter pittii
OTU_300	4	0	1	0	0	0	0	0	0	0	0	0	0	0	0	0	0	d__Bacteria; p__Proteobacteria; c__Gammaproteobacteria; o__Pseudomonadales; f__Moraxellaceae; g__Psychrobacter; s__unclassified
OTU_302	2	0	0	0	0	0	0	0	0	0	0	0	0	0	0	0	0	d__Bacteria; p__Proteobacteria; c__Gammaproteobacteria; o__Pseudomonadales; f__Moraxellaceae; g__Psychrobacter; s__unclassified
OTU_304	2	0	0	0	0	0	0	0	0	0	0	0	0	0	0	0	0	d__Bacteria; p__Proteobacteria; c__Gammaproteobacteria; o__Pseudomonadales; f__Moraxellaceae; g__Psychrobacter; s__unclassified
OTU_307	1	2	0	1	4	0	0	3	1	0	3	0	4	0	0	0	0	d__Bacteria; p__Proteobacteria; c__Gammaproteobacteria; o__Pseudomonadales; f__Moraxellaceae; g__Psychrobacter; s__unclassified
OTU_31	5	1	1	3	1	60	0	1	30	2	10	0	19	0	1	4	0	d__Bacteria; p__Firmicutes; c__Bacilli; o__Lactobacillales; f__Carnobacteriaceae; g__unclassified; s__unclassified
OTU_312	4	0	0	0	5	0	0	0	0	0	0	0	0	0	0	0	0	d__Bacteria; p__Proteobacteria; c__Gammaproteobacteria; o__Pseudomonadales; f__Moraxellaceae; g__Psychrobacter; s__unclassified
OTU_32	0	0	4	19	0	20	0	0	75	0	0	5	11	11	8	8	13	d__Bacteria; p__Firmicutes; c__Bacilli; o__Bacillales; f__Bacillaceae; g__Marinococcus; s__unclassified
OTU_324	2	0	0	0	0	0	0	0	0	0	0	0	0	0	0	0	0	d__Bacteria; p__Bacteroidetes; c__Flavobacteriia; o__Flavobacteriales; f__Flavobacteriaceae; g__unclassified; s__unclassified
OTU_33	0	400	189	83	9	388	95	29	74	30	25	2	0	3	1	0	5	d__Bacteria; p__Proteobacteria; c__Gammaproteobacteria; o__Enterobacterales; f__Enterobacteriaceae; g__Klebsiella; s__Klebsiella oxytoca
OTU_331	207	24	4	10	40	0	4	1	3	1	2	0	6	1	0	0	1	d__Bacteria; p__Proteobacteria; c__Gammaproteobacteria; o__Pseudomonadales; f__Moraxellaceae; g__Psychrobacter; s__unclassified
OTU_332	2	0	0	0	0	0	0	0	0	0	0	0	0	0	0	0	0	d__Bacteria; p__Firmicutes; c__Bacilli; o__Lactobacillales; f__Enterococcaceae; g__Enterococcus; s__unclassified
OTU_339	3	0	0	0	0	0	0	0	0	0	0	0	0	0	0	0	0	d__Bacteria; p__Proteobacteria; c__Gammaproteobacteria; o__Oceanospirillales; f__Oceanospirillaceae; g__Marinomonas; s__unclassified
OTU_34	0	39	1	0	6	5	105	1	5	2	8	8	0	7	3	2	16	d__Bacteria; p__Proteobacteria; c__Gammaproteobacteria; o__Pseudomonadales; f__Moraxellaceae; g__Moraxella; s__Moraxella osloensis
OTU_340	19	7	19	0	3	3	0	19	18	6	3	0	6	0	0	1	0	d__Bacteria; p__Proteobacteria; c__Gammaproteobacteria; o__Pseudomonadales; f__Moraxellaceae; g__Psychrobacter; s__unclassified
OTU_342	12	0	0	0	0	0	0	1	0	0	0	0	0	0	0	0	0	d__Bacteria; p__Proteobacteria; c__Gammaproteobacteria; o__Pseudomonadales; f__Moraxellaceae; g__Psychrobacter; s__unclassified
OTU_344	3	0	1	0	0	0	0	0	0	0	0	0	0	0	0	0	0	d__Bacteria; p__Proteobacteria; c__Gammaproteobacteria; o__Pseudomonadales; f__Moraxellaceae; g__Psychrobacter; s__unclassified
OTU_349	2	0	0	0	0	0	0	0	0	0	0	0	0	0	0	0	0	d__Bacteria; p__Proteobacteria; c__Gammaproteobacteria; o__Pseudomonadales; f__Moraxellaceae; g__Psychrobacter; s__unclassified
OTU_35	0	14	78	138	16	246	32	52	18	25	18	0	1	1	0	0	12	d__Bacteria; p__Proteobacteria; c__Gammaproteobacteria; o__Enterobacterales; f__Erwiniaceae; g__Erwinia; s__unclassified
OTU_350	1	0	0	1	0	0	0	0	0	0	1	0	2	2	1	2	1	d__Bacteria; p__Bacteroidetes; c__Bacteroidia; o__Bacteroidales; f__Bacteroidaceae; g__Bacteroides; s__unclassified
OTU_357	4	0	0	0	0	0	0	0	0	0	0	0	0	0	0	0	0	d__Bacteria; p__Proteobacteria; c__Gammaproteobacteria; o__Pseudomonadales; f__Moraxellaceae; g__Psychrobacter; s__unclassified
OTU_36	0	0	0	0	0	0	0	0	32	0	0	0	0	0	0	0	0	d__Bacteria; p__Proteobacteria; c__Gammaproteobacteria; o__Oceanospirillales; f__Halomonadaceae; g__Halomonas; s__unclassified
OTU_360	13	0	0	0	0	0	0	0	0	0	0	0	0	0	0	0	0	d__Bacteria; p__Proteobacteria; c__Gammaproteobacteria; o__Pseudomonadales; f__Moraxellaceae; g__Psychrobacter; s__unclassified
OTU_361	3	0	0	0	0	0	0	0	0	0	0	0	0	0	0	0	0	d__Bacteria; p__Proteobacteria; c__Gammaproteobacteria; o__Pseudomonadales; f__Moraxellaceae; g__Psychrobacter; s__unclassified
OTU_363	15	0	1	0	3	0	0	0	0	0	0	0	1	0	0	0	0	d__Bacteria; p__Proteobacteria; c__Gammaproteobacteria; o__Pseudomonadales; f__Moraxellaceae; g__Psychrobacter; s__unclassified
OTU_37	0	11	5	117	1	36	55	21	5	4	5	0	0	0	0	2	0	d__Bacteria; p__Proteobacteria; c__Gammaproteobacteria; o__Enterobacterales; f__Morganellaceae; g__Providencia; s__unclassified
OTU_372	19	0	0	0	0	0	0	0	0	0	0	0	0	0	0	0	0	d__Bacteria; p__Proteobacteria; c__Gammaproteobacteria; o__Pseudomonadales; f__Moraxellaceae; g__Psychrobacter; s__unclassified
OTU_379	8	0	0	0	0	0	0	0	0	0	1	0	0	0	0	0	0	d__Bacteria; p__Proteobacteria; c__Gammaproteobacteria; o__Pseudomonadales; f__Moraxellaceae; g__Psychrobacter; s__unclassified
OTU_38	0	0	0	0	0	0	0	0	0	0	0	0	54	0	0	0	0	d__Bacteria; p__Fusobacteria; c__Fusobacteriia; o__Fusobacteriales; f__Fusobacteriaceae; g__Fusobacterium; s__unclassified
OTU_380	73	3	0	0	0	0	0	2	0	0	0	0	0	0	0	0	0	d__Bacteria; p__Proteobacteria; c__Gammaproteobacteria; o__Pseudomonadales; f__Moraxellaceae; g__Psychrobacter; s__unclassified
OTU_382	10	0	0	0	0	0	0	0	0	0	0	0	0	0	0	0	0	d__Bacteria; p__Proteobacteria; c__Gammaproteobacteria; o__Pseudomonadales; f__Moraxellaceae; g__Psychrobacter; s__unclassified
OTU_386	18	0	0	0	0	0	0	1	0	0	0	0	0	0	0	0	0	d__Bacteria; p__Proteobacteria; c__Gammaproteobacteria; o__Pseudomonadales; f__Moraxellaceae; g__Psychrobacter; s__unclassified
OTU_387	2	0	0	0	0	0	0	0	0	0	0	0	0	0	0	0	0	d__Bacteria; p__Proteobacteria; c__Gammaproteobacteria; o__Pseudomonadales; f__Moraxellaceae; g__Psychrobacter; s__unclassified
OTU_388	2	0	0	0	0	0	0	0	0	0	0	0	0	0	0	0	0	d__Bacteria; p__Proteobacteria; c__Gammaproteobacteria; o__Pseudomonadales; f__Moraxellaceae; g__Psychrobacter; s__unclassified
OTU_39	56	33	0	1	0	2	0	0	1	0	0	0	1	0	0	0	0	d__Bacteria; p__Firmicutes; c__Bacilli; o__Bacillales; f__Listeriaceae; g__Brochothrix; s__Brochothrix thermosphacta
OTU_391	4	0	0	0	0	0	0	0	0	0	0	0	0	0	0	0	0	d__Bacteria; p__Proteobacteria; c__Gammaproteobacteria; o__Pseudomonadales; f__Moraxellaceae; g__Psychrobacter; s__unclassified
OTU_392	1	0	0	0	0	0	0	0	0	0	0	0	1	0	0	0	0	d__Bacteria; p__Proteobacteria; c__Gammaproteobacteria; o__Alteromonadales; f__Pseudoalteromonadaceae; g__Pseudoalteromonas; s__unclassified
OTU_393	3	0	0	0	0	0	0	0	0	0	0	0	0	0	0	0	0	d__Bacteria; p__Proteobacteria; c__Gammaproteobacteria; o__Pseudomonadales; f__Moraxellaceae; g__Psychrobacter; s__unclassified
OTU_395	2	0	0	0	0	0	0	0	0	0	0	0	0	0	0	0	0	d__Bacteria; p__Proteobacteria; c__Gammaproteobacteria; o__Pseudomonadales; f__Moraxellaceae; g__Psychrobacter; s__unclassified
OTU_398	51	17	8	1	2	2	0	1	0	0	1	0	0	0	0	0	1	d__Bacteria; p__Proteobacteria; c__Gammaproteobacteria; o__Pseudomonadales; f__Moraxellaceae; g__Psychrobacter; s__unclassified
OTU_4	0	0	0	4	0	0	0	1	1	0	6	1498	0	83	543	1521	1645	d__Bacteria; p__Firmicutes; c__Bacilli; o__Lactobacillales; f__Lactobacillaceae; g__Lactobacillus; s__unclassified
OTU_40	49	44	78	0	103	11	3	3	4	6	18	0	312	7	0	0	13	d__Bacteria; p__Proteobacteria; c__Gammaproteobacteria; o__Alteromonadales; f__Pseudoalteromonadaceae; g__Pseudoalteromonas; s__unclassified
OTU_400	2	0	0	0	0	0	0	0	0	0	0	0	0	0	0	0	0	d__Bacteria; p__Proteobacteria; c__Gammaproteobacteria; o__Pseudomonadales; f__Moraxellaceae; g__Psychrobacter; s__unclassified
OTU_402	2	0	0	0	0	0	0	0	0	0	0	0	0	0	0	0	0	d__Bacteria; p__Proteobacteria; c__Gammaproteobacteria; o__Pseudomonadales; f__Moraxellaceae; g__Psychrobacter; s__unclassified
OTU_405	9	0	0	0	0	0	0	0	0	0	0	0	0	0	0	0	0	d__Bacteria; p__Proteobacteria; c__Gammaproteobacteria; o__Pseudomonadales; f__Moraxellaceae; g__Psychrobacter; s__unclassified
OTU_409	2	0	0	0	0	0	0	0	0	0	0	0	0	0	0	0	0	d__Bacteria; p__Proteobacteria; c__Gammaproteobacteria; o__Pseudomonadales; f__Moraxellaceae; g__Psychrobacter; s__unclassified
OTU_41	0	0	0	1	0	0	8	0	0	5	10	0	34	9	6	325	8	d__Bacteria; p__Proteobacteria; c__Gammaproteobacteria; o__Vibrionales; f__Vibrionaceae; g__Salinivibrio; s__unclassified
OTU_410	2	0	0	0	0	0	0	0	0	0	0	0	0	0	0	0	0	d__Bacteria; p__Proteobacteria; c__Gammaproteobacteria; o__Pseudomonadales; f__Moraxellaceae; g__Psychrobacter; s__unclassified
OTU_412	4	0	1	1	0	0	0	0	0	0	0	0	0	0	0	0	0	d__Bacteria; p__Proteobacteria; c__Gammaproteobacteria; o__Pseudomonadales; f__Moraxellaceae; g__Psychrobacter; s__unclassified
OTU_414	2	0	0	0	0	0	0	0	0	0	0	0	0	0	0	0	0	d__Bacteria; p__Proteobacteria; c__Gammaproteobacteria; o__Pseudomonadales; f__Moraxellaceae; g__Psychrobacter; s__unclassified
OTU_415	23	14	3	3	10	0	1	11	3	0	5	0	9	0	0	0	1	d__Bacteria; p__Proteobacteria; c__Gammaproteobacteria; o__Pseudomonadales; f__Moraxellaceae; g__Psychrobacter; s__unclassified
OTU_419	19	5	1	0	0	0	0	0	1	0	0	0	0	0	0	0	1	d__Bacteria; p__Proteobacteria; c__Gammaproteobacteria; o__Pseudomonadales; f__Moraxellaceae; g__Psychrobacter; s__unclassified
OTU_42	120	31	1	0	5	1	0	0	0	0	7	0	39	0	0	0	2	d__Bacteria; p__Proteobacteria; c__Gammaproteobacteria; o__Vibrionales; f__Vibrionaceae; g__Vibrio; s__unclassified
OTU_423	11	2	1	0	0	0	0	0	0	0	0	0	0	0	0	0	0	d__Bacteria; p__Proteobacteria; c__Gammaproteobacteria; o__Pseudomonadales; f__Moraxellaceae; g__Psychrobacter; s__unclassified
OTU_425	2	0	0	0	0	0	0	0	0	0	0	0	0	0	0	0	0	d__Bacteria; p__Proteobacteria; c__Gammaproteobacteria; o__Pseudomonadales; f__Moraxellaceae; g__Psychrobacter; s__unclassified
OTU_427	31	0	0	0	0	0	0	0	0	0	0	0	0	0	0	0	0	d__Bacteria; p__Proteobacteria; c__Gammaproteobacteria; o__Pseudomonadales; f__Moraxellaceae; g__Psychrobacter; s__unclassified
OTU_43	0	30	4	2	11	15	41	2	8	5	5	7	1	3	2	0	8	d__Bacteria; p__Proteobacteria; c__Gammaproteobacteria; o__Pseudomonadales; f__Moraxellaceae; g__Acinetobacter; s__unclassified
OTU_432	18	0	4	0	1	0	0	1	0	1	0	0	6	0	0	0	0	d__Bacteria; p__Proteobacteria; c__Gammaproteobacteria; o__Pseudomonadales; f__Moraxellaceae; g__Psychrobacter; s__unclassified
OTU_435	6	0	0	0	0	0	0	0	0	0	0	0	0	0	0	0	0	d__Bacteria; p__Proteobacteria; c__Gammaproteobacteria; o__Pseudomonadales; f__Moraxellaceae; g__Psychrobacter; s__unclassified
OTU_436	10	0	0	0	0	0	0	0	0	0	0	0	0	0	0	0	0	d__Bacteria; p__Proteobacteria; c__Gammaproteobacteria; o__Pseudomonadales; f__Moraxellaceae; g__Psychrobacter; s__unclassified
OTU_438	11	0	0	0	0	0	0	0	0	0	0	0	0	0	0	0	0	d__Bacteria; p__Proteobacteria; c__Gammaproteobacteria; o__Pseudomonadales; f__Moraxellaceae; g__Psychrobacter; s__unclassified
OTU_44	5	12	9	9	11	1	12	24	57	3	88	1	102	28	1	2	0	d__Bacteria; p__Proteobacteria; c__Gammaproteobacteria; o__Pseudomonadales; f__Moraxellaceae; g__Psychrobacter; s__unclassified
OTU_440	2	0	0	0	0	0	0	0	0	0	0	0	0	0	0	0	0	d__Bacteria; p__Proteobacteria; c__Gammaproteobacteria; o__Pseudomonadales; f__Moraxellaceae; g__Psychrobacter; s__unclassified
OTU_443	9	1	0	0	0	0	0	0	0	0	0	0	0	0	0	0	0	d__Bacteria; p__Proteobacteria; c__Gammaproteobacteria; o__Pseudomonadales; f__Moraxellaceae; g__Psychrobacter; s__unclassified
OTU_45	0	0	0	0	0	0	0	0	0	57	0	0	1	0	0	2	0	d__Bacteria; p__Proteobacteria; c__Gammaproteobacteria; o__Pseudomonadales; f__Moraxellaceae; g__Psychrobacter; s__unclassified
OTU_455	2	0	0	0	0	0	0	0	0	0	0	0	0	0	0	0	0	d__Bacteria; p__Proteobacteria; c__Gammaproteobacteria; o__Pseudomonadales; f__Moraxellaceae; g__Psychrobacter; s__unclassified
OTU_46	0	0	0	0	0	0	1	0	4	1	3	1	0	2	59	0	7	d__Bacteria; p__Proteobacteria; c__Gammaproteobacteria; o__Alteromonadales; f__Idiomarinaceae; g__Idiomarina; s__unclassified
OTU_461	2	0	0	0	0	0	0	0	0	0	0	0	0	0	0	0	0	d__Bacteria; p__Proteobacteria; c__Gammaproteobacteria; o__Oceanospirillales; f__Oceanospirillaceae; g__Marinomonas; s__unclassified
OTU_462	2	0	0	0	0	0	0	0	0	0	0	0	0	0	0	0	0	d__Bacteria; p__Proteobacteria; c__Gammaproteobacteria; o__Vibrionales; f__Vibrionaceae; g__Vibrio; s__unclassified
OTU_466	1	0	1	0	0	0	0	1	0	0	0	0	0	0	0	0	0	d__Bacteria; p__Proteobacteria; c__Gammaproteobacteria; o__Pseudomonadales; f__Moraxellaceae; g__Psychrobacter; s__unclassified
OTU_47	1	86	7	0	0	9	0	2	2	2	5	0	0	0	0	1	0	d__Bacteria; p__Firmicutes; c__Clostridia; o__Clostridiales; f__Peptostreptococcaceae; g__unclassified; s__unclassified
OTU_474	2	0	0	0	0	0	0	0	0	0	0	0	0	0	0	0	0	d__Bacteria; p__Proteobacteria; c__Gammaproteobacteria; o__Vibrionales; f__Vibrionaceae; g__Vibrio; s__unclassified
OTU_48	0	64	17	2	1	30	26	3	15	3	2	1	0	2	0	0	0	d__Bacteria; p__Proteobacteria; c__Gammaproteobacteria; o__Aeromonadales; f__Aeromonadaceae; g__Aeromonas; s__Aeromonas veronii
OTU_481	3	0	0	0	0	0	0	0	0	0	0	0	0	0	0	0	0	d__Bacteria; p__Firmicutes; c__Bacilli; o__Lactobacillales; f__Carnobacteriaceae; g__Alkalibacterium; s__unclassified
OTU_483	2	0	0	0	0	0	0	0	0	0	0	0	0	0	0	0	0	d__Bacteria; p__Proteobacteria; c__Gammaproteobacteria; o__Oceanospirillales; f__Oceanospirillaceae; g__Marinomonas; s__unclassified
OTU_49	0	0	2	0	0	26	0	0	0	1	6	0	0	0	0	0	0	d__Bacteria; p__Proteobacteria; c__Alphaproteobacteria; o__Rhodobacterales; f__Rhodobacteraceae; g__unclassified; s__unclassified
OTU_5	0	0	0	0	0	0	0	0	0	0	40	1595	3	2772	981	480	1326	d__Bacteria; p__Firmicutes; c__Bacilli; o__Lactobacillales; f__Lactobacillaceae; g__Lactobacillus; s__unclassified
OTU_50	0	30	36	48	15	29	58	10	2	3	12	0	0	0	0	6	24	d__Bacteria; p__Proteobacteria; c__Gammaproteobacteria; o__Enterobacterales; f__Yersiniaceae; g__Serratia; s__unclassified
OTU_500	2	0	0	0	0	0	0	0	0	0	0	0	0	0	0	0	0	d__Bacteria; p__Proteobacteria; c__Gammaproteobacteria; o__Pseudomonadales; f__Moraxellaceae; g__Psychrobacter; s__unclassified
OTU_506	3	0	0	0	0	0	0	0	0	0	0	0	0	0	0	0	0	d__Bacteria; p__Proteobacteria; c__Gammaproteobacteria; o__Pseudomonadales; f__Moraxellaceae; g__Psychrobacter; s__unclassified
OTU_509	4	0	0	0	0	0	0	0	0	0	1	0	0	0	0	0	0	d__Bacteria; p__Proteobacteria; c__Gammaproteobacteria; o__Pseudomonadales; f__Moraxellaceae; g__Psychrobacter; s__unclassified
OTU_51	0	0	0	1	0	0	0	0	0	0	0	0	11	25	0	147	67	d__Bacteria; p__Firmicutes; c__Clostridia; o__Halanaerobiales; f__Halanaerobiaceae; g__Halanaerobium; s__unclassified
OTU_516	24	5	4	0	1	0	0	0	0	0	0	0	0	0	0	0	0	d__Bacteria; p__Proteobacteria; c__Gammaproteobacteria; o__Pseudomonadales; f__Moraxellaceae; g__Psychrobacter; s__unclassified
OTU_517	2	0	0	0	0	0	0	0	0	0	0	0	0	0	0	0	0	d__Bacteria; p__Proteobacteria; c__Gammaproteobacteria; o__Pseudomonadales; f__Moraxellaceae; g__Psychrobacter; s__unclassified
OTU_52	0	9	2	1	6	3	15	1	0	0	3	1	0	2	3	0	4	d__Bacteria; p__Proteobacteria; c__Gammaproteobacteria; o__Pseudomonadales; f__Moraxellaceae; g__Acinetobacter; s__Acinetobacter junii
OTU_521	2	0	0	0	0	0	0	0	0	0	0	0	0	0	0	0	0	d__Bacteria; p__Proteobacteria; c__Gammaproteobacteria; o__Pseudomonadales; f__Moraxellaceae; g__Psychrobacter; s__unclassified
OTU_53	0	0	0	0	0	1	14	0	1	0	0	0	0	0	0	18	0	d__Bacteria; p__Firmicutes; c__Bacilli; o__Bacillales; f__Bacillaceae; g__Virgibacillus; s__unclassified
OTU_54	0	63	9	4	0	1	0	1	4	2	3	0	0	0	0	0	0	d__Bacteria; p__Firmicutes; c__Clostridia; o__Clostridiales; f__Clostridiaceae; g__Clostridium; s__unclassified
OTU_55	0	32	7	34	0	2	0	0	11	2	0	0	0	0	0	1	8	d__Bacteria; p__Proteobacteria; c__Gammaproteobacteria; o__Enterobacterales; f__Pectobacteriaceae; g__Pectobacterium; s__Pectobacterium carotovorum
OTU_556	2	0	0	0	0	0	0	0	0	0	0	0	0	0	0	0	0	d__Bacteria; p__Proteobacteria; c__Gammaproteobacteria; o__Pseudomonadales; f__Moraxellaceae; g__Psychrobacter; s__unclassified
OTU_558	11	1	1	0	2	0	0	0	1	0	0	0	0	0	0	0	0	d__Bacteria; p__Proteobacteria; c__Gammaproteobacteria; o__Pseudomonadales; f__Moraxellaceae; g__Psychrobacter; s__unclassified
OTU_56	0	0	0	3	0	0	0	0	26	13	0	0	19	60	1	7	24	d__Bacteria; p__Proteobacteria; c__Gammaproteobacteria; o__Oceanospirillales; f__Halomonadaceae; g__Halomonas; s__unclassified
OTU_566	2	0	0	0	0	0	0	0	0	0	0	0	0	0	0	0	0	d__Bacteria; p__Proteobacteria; c__Gammaproteobacteria; o__Pseudomonadales; f__Moraxellaceae; g__Psychrobacter; s__unclassified
OTU_57	37	2	0	0	0	0	0	0	0	0	1	1	1	0	0	0	0	d__Bacteria; p__Firmicutes; c__Bacilli; o__Bacillales; f__Exiguobacterium; g__Exiguobacterium; s__unclassified
OTU_570	2	0	0	0	0	0	0	0	0	0	0	0	0	0	0	0	0	d__Bacteria; p__Proteobacteria; c__Gammaproteobacteria; o__Oceanospirillales; f__Oceanospirillaceae; g__Marinomonas; s__unclassified
OTU_58	0	26	1	3	4	5	21	0	14	6	5	0	0	2	0	0	0	d__Bacteria; p__Actinobacteria; c__unclassified; o__Micrococcales; f__Dermabacteraceae; g__Brachybacterium; s__unclassified
OTU_580	1	1	0	0	0	0	0	1	0	0	0	0	1	0	0	0	0	d__Bacteria; p__Proteobacteria; c__Gammaproteobacteria; o__Pseudomonadales; f__Moraxellaceae; g__Psychrobacter; s__unclassified
OTU_588	2	0	0	0	0	0	0	0	0	0	0	0	0	0	0	0	0	d__Bacteria; p__Proteobacteria; c__Gammaproteobacteria; o__Pseudomonadales; f__Moraxellaceae; g__Psychrobacter; s__unclassified
OTU_589	2	0	0	0	0	0	0	0	0	0	0	0	0	0	0	0	0	d__Bacteria; p__Firmicutes; c__Bacilli; o__Lactobacillales; f__Carnobacteriaceae; g__unclassified; s__unclassified
OTU_59	0	51	52	34	7	60	12	98	8	2	6	1	0	0	0	1	1	d__Bacteria; p__Bacteroidetes; c__Sphingobacteriia; o__Sphingobacteriales; f__Sphingobacteriaceae; g__Sphingobacterium; s__unclassified
OTU_591	2	0	0	0	0	0	0	0	0	0	0	0	0	0	0	0	0	d__Bacteria; p__Proteobacteria; c__Gammaproteobacteria; o__Pseudomonadales; f__Moraxellaceae; g__Psychrobacter; s__unclassified
OTU_6	0	165	32	11	13	17	371	0	30	4	38	14	13	46	4	7	34	d__Bacteria; p__Proteobacteria; c__Betaproteobacteria; o__Burkholderiales; f__Comamonadaceae; g__Pelomonas; s__unclassified
OTU_60	0	0	1	2	3	2	11	0	48	3	5	0	87	0	0	10	0	d__Bacteria; p__Proteobacteria; c__Gammaproteobacteria; o__Oceanospirillales; f__Halomonadaceae; g__Halomonas; s__unclassified
OTU_600	3	0	0	0	0	0	0	0	0	0	0	0	0	0	0	0	0	d__Bacteria; p__Proteobacteria; c__Gammaproteobacteria; o__Pseudomonadales; f__Moraxellaceae; g__Psychrobacter; s__unclassified
OTU_602	1	0	0	0	0	0	0	0	0	0	0	0	1	0	0	0	0	d__Bacteria; p__Proteobacteria; c__Gammaproteobacteria; o__Alteromonadales; f__Pseudoalteromonadaceae; g__Pseudoalteromonas; s__unclassified
OTU_607	1	3	0	0	0	0	0	1	0	0	0	0	0	0	0	0	0	d__Bacteria; p__Proteobacteria; c__Gammaproteobacteria; o__Pseudomonadales; f__Moraxellaceae; g__Psychrobacter; s__unclassified
OTU_61	0	4	2	1	0	5	65	0	0	0	3	0	0	0	0	0	0	d__Bacteria; p__Firmicutes; c__Bacilli; o__Lactobacillales; f__Lactobacillaceae; g__Lactobacillus; s__Lactobacillus coryniformis
OTU_611	1	1	0	0	0	0	0	0	0	0	0	0	0	0	0	0	0	d__Bacteria; p__Proteobacteria; c__Gammaproteobacteria; o__Pseudomonadales; f__Moraxellaceae; g__Psychrobacter; s__unclassified
OTU_617	0	3	4	0	0	2	0	3	0	0	0	0	0	0	0	0	0	d__Bacteria; p__Proteobacteria; c__Alphaproteobacteria; o__Caulobacterales; f__Caulobacteraceae; g__Brevundimonas; s__unclassified
OTU_618	0	2	0	0	0	0	0	0	0	0	0	0	0	0	0	0	0	d__Bacteria; p__Proteobacteria; c__Alphaproteobacteria; o__unclassified; f__unclassified; g__unclassified; s__unclassified
OTU_619	0	2	2	2	1	2	1	0	0	0	0	0	0	0	0	0	0	d__Bacteria; p__Proteobacteria; c__Alphaproteobacteria; o__Rhizobiales; f__Hyphomicrobiaceae; g__Devosia; s__unclassified
OTU_62	0	0	0	0	1	0	7	0	0	0	1	0	226	0	0	0	0	d__Bacteria; p__Proteobacteria; c__Gammaproteobacteria; o__Aeromonadales; f__Aeromonadaceae; g__unclassified; s__unclassified
OTU_621	0	36	6	6	0	13	0	1	13	4	3	0	0	1	0	0	0	d__Bacteria; p__Proteobacteria; c__Gammaproteobacteria; o__Enterobacterales; f__Pectobacteriaceae; g__Pectobacterium; s__Pectobacterium carotovorum
OTU_622	0	4	5	1	1	1	0	2	0	0	1	0	0	0	0	0	0	d__Bacteria; p__Bacteroidetes; c__Sphingobacteriia; o__Sphingobacteriales; f__Sphingobacteriaceae; g__Pedobacter; s__unclassified
OTU_623	0	2	0	1	0	0	0	0	1	0	0	0	0	0	0	0	0	d__Bacteria; p__Proteobacteria; c__Gammaproteobacteria; o__Pseudomonadales; f__Moraxellaceae; g__Acinetobacter; s__unclassified
OTU_625	0	142	63	208	1	51	10	46	46	10	15	1	4	3	1	2	1	d__Bacteria; p__Firmicutes; c__Bacilli; o__Lactobacillales; f__Leuconostocaceae; g__Leuconostoc; s__unclassified
OTU_627	0	2	0	0	0	0	0	0	0	0	0	0	0	0	0	0	0	d__Bacteria; p__Proteobacteria; c__Gammaproteobacteria; o__Legionellales; f__Legionellaceae; g__Legionella; s__unclassified
OTU_628	0	3	0	0	0	0	0	0	0	0	0	0	0	0	0	0	0	d__Bacteria; p__Proteobacteria; c__Alphaproteobacteria; o__Sphingomonadales; f__Sphingomonadaceae; g__Sphingomonas; s__unclassified
OTU_629	0	5	0	0	0	0	0	0	0	0	0	0	0	0	0	0	0	d__Bacteria; p__Firmicutes; c__Bacilli; o__Bacillales; f__Bacillaceae; g__Bacillus; s__unclassified
OTU_63	0	14	1	2	0	8	0	3	0	1	0	0	0	0	0	0	0	d__Bacteria; p__Firmicutes; c__Clostridia; o__Clostridiales; f__Peptostreptococcaceae; g__unclassified; s__unclassified
OTU_633	0	1	0	2	0	2	3	0	1	0	1	0	0	0	0	0	0	d__Bacteria; p__Proteobacteria; c__Gammaproteobacteria; o__Pseudomonadales; f__Moraxellaceae; g__Acinetobacter; s__unclassified
OTU_634	0	4	0	0	0	0	0	0	0	0	0	0	0	0	0	0	0	d__Bacteria; p__Planctomycetes; c__Planctomycetia; o__Planctomycetales; f__Planctomycetaceae; g__Planctopirus; s__unclassified
OTU_635	0	2	0	0	0	2	0	0	0	0	0	0	0	0	0	0	0	d__Bacteria; p__Proteobacteria; c__Alphaproteobacteria; o__Rhizobiales; f__Rhizobiaceae; g__Shinella; s__unclassified
OTU_636	0	4	1	0	1	0	0	2	0	0	0	3	0	0	0	0	0	d__Bacteria; p__Firmicutes; c__Bacilli; o__Bacillales; f__Staphylococcaceae; g__Staphylococcus; s__Staphylococcus epidermidis
OTU_638	0	2	0	0	0	0	0	0	0	0	0	0	0	0	0	0	0	d__Bacteria; p__Proteobacteria; c__Gammaproteobacteria; o__Chromatiales; f__Chromatiaceae; g__unclassified; s__unclassified
OTU_64	0	1	0	9	0	48	4	1	0	0	1	0	0	0	0	0	0	d__Bacteria; p__Firmicutes; c__Bacilli; o__Lactobacillales; f__Enterococcaceae; g__Vagococcus; s__unclassified
OTU_640	0	1	0	0	0	0	0	1	0	0	0	0	0	0	0	0	0	d__Bacteria; p__Bacteroidetes; c__Sphingobacteriia; o__Sphingobacteriales; f__Sphingobacteriaceae; g__Sphingobacterium; s__unclassified
OTU_641	0	3	0	0	0	0	0	0	0	0	0	0	0	0	0	0	0	d__Bacteria; p__Proteobacteria; c__Betaproteobacteria; o__Burkholderiales; f__Alcaligenaceae; g__Achromobacter; s__unclassified
OTU_643	0	1	0	0	0	1	0	0	0	0	0	0	0	0	0	0	0	d__Bacteria; p__Firmicutes; c__Bacilli; o__Lactobacillales; f__Carnobacteriaceae; g__unclassified; s__unclassified
OTU_644	0	1	0	0	0	1	0	0	0	0	0	0	0	0	0	0	0	d__Bacteria; p__Proteobacteria; c__Gammaproteobacteria; o__Enterobacterales; f__Enterobacteriaceae; g__unclassified; s__unclassified
OTU_645	0	1	0	0	0	0	0	0	0	0	0	0	0	0	1	1	0	d__Bacteria; p__unclassified; c__unclassified; o__unclassified; f__unclassified; g__unclassified; s__unclassified
OTU_65	0	7	9	1	4	0	7	0	6	30	8	7	1	0	0	1	1	d__Bacteria; p__Proteobacteria; c__Gammaproteobacteria; o__Oceanospirillales; f__Halomonadaceae; g__Cobetia; s__unclassified
OTU_652	0	3	0	0	0	0	0	0	0	0	0	0	0	0	0	0	0	d__Bacteria; p__Deinococcus-Thermus; c__Deinococci; o__Deinococcales; f__Deinococcaceae; g__Deinococcus; s__Deinococcus geothermalis
OTU_653	0	4	1	0	0	4	0	0	0	0	0	0	0	0	0	0	0	d__Bacteria; p__Firmicutes; c__Bacilli; o__Bacillales; f__Bacillaceae; g__Bacillus; s__Bacillus licheniformis
OTU_657	0	1	0	1	0	0	0	1	0	0	0	0	0	0	0	0	0	d__Bacteria; p__Bacteroidetes; c__Flavobacteriia; o__Flavobacteriales; f__Flavobacteriaceae; g__Empedobacter; s__Empedobacter brevis
OTU_658	0	2	0	1	0	0	0	0	0	0	0	0	0	0	0	0	0	d__Bacteria; p__Firmicutes; c__Clostridia; o__Clostridiales; f__unclassified; g__unclassified; s__unclassified
OTU_659	0	1	0	0	0	0	1	0	0	0	0	0	0	0	0	0	0	d__Bacteria; p__Actinobacteria; c__unclassified; o__Micrococcales; f__Microbacteriaceae; g__Agromyces; s__unclassified
OTU_66	0	0	0	0	0	0	0	0	4	9	0	0	47	1	0	0	0	d__Bacteria; p__Bacteroidetes; c__Flavobacteriia; o__Flavobacteriales; f__Flavobacteriaceae; g__unclassified; s__unclassified
OTU_661	0	1	1	5	0	1	0	1	0	0	0	0	0	0	0	0	0	d__Bacteria; p__Proteobacteria; c__Betaproteobacteria; o__Burkholderiales; f__Comamonadaceae; g__Acidovorax; s__unclassified
OTU_662	0	6	47	0	0	0	0	0	0	0	0	0	0	0	0	0	0	d__Bacteria; p__Firmicutes; c__Bacilli; o__Lactobacillales; f__Leuconostocaceae; g__Leuconostoc; s__Leuconostoc kimchii
OTU_663	0	3	0	0	0	0	0	0	0	0	0	0	1	0	0	0	0	d__Bacteria; p__Firmicutes; c__Clostridia; o__Clostridiales; f__Lachnospiraceae; g__unclassified; s__unclassified
OTU_665	0	1	0	1	0	2	0	1	0	0	1	0	0	0	0	0	0	d__Bacteria; p__Proteobacteria; c__Alphaproteobacteria; o__Rhizobiales; f__Rhizobiaceae; g__unclassified; s__unclassified
OTU_668	0	3	0	0	0	0	0	0	0	0	0	0	0	0	0	0	0	d__Bacteria; p__Bacteroidetes; c__Sphingobacteriia; o__Sphingobacteriales; f__Sphingobacteriaceae; g__Sphingobacterium; s__Sphingobacterium sp.
OTU_67	0	0	0	0	0	0	0	0	0	0	1	0	51	0	0	7	0	d__Bacteria; p__Proteobacteria; c__Epsilonproteobacteria; o__Campylobacterales; f__Campylobacteraceae; g__Arcobacter; s__unclassified
OTU_671	0	9	10	1	1	6	3	10	2	1	5	0	1	0	0	0	0	d__Bacteria; p__Proteobacteria; c__Gammaproteobacteria; o__Xanthomonadales; f__Xanthomonadaceae; g__Stenotrophomonas; s__Stenotrophomonas maltophilia
OTU_672	0	2	0	0	0	1	0	0	0	0	0	0	0	0	0	0	0	d__Bacteria; p__Actinobacteria; c__unclassified; o__Micrococcales; f__Micrococcaceae; g__Arthrobacter; s__unclassified
OTU_674	0	13	251	28	3	33	2	42	31	4	9	0	2	6	0	0	0	d__Bacteria; p__Firmicutes; c__Bacilli; o__Lactobacillales; f__Leuconostocaceae; g__Leuconostoc; s__unclassified
OTU_675	0	2	0	1	0	0	0	0	0	0	0	0	0	0	0	0	1	d__Bacteria; p__Proteobacteria; c__Betaproteobacteria; o__Burkholderiales; f__Comamonadaceae; g__Variovorax; s__unclassified
OTU_676	0	2	0	0	0	0	0	0	0	0	0	0	0	0	0	0	0	d__Bacteria; p__Firmicutes; c__Bacilli; o__Bacillales; f__Paenibacillaceae; g__Paenibacillus; s__unclassified
OTU_677	0	1	0	0	0	0	1	0	0	0	0	0	0	0	0	0	0	d__Bacteria; p__Proteobacteria; c__Alphaproteobacteria; o__Rhodobacterales; f__Rhodobacteraceae; g__unclassified; s__unclassified
OTU_678	0	1	0	0	0	1	0	0	1	0	0	0	0	0	0	0	0	d__Bacteria; p__Fusobacteria; c__Fusobacteriia; o__Fusobacteriales; f__Fusobacteriaceae; g__Fusobacterium; s__Fusobacterium nucleatum
OTU_68	0	0	0	0	0	9	0	0	0	0	3	0	0	0	0	0	0	d__Bacteria; p__Proteobacteria; c__Gammaproteobacteria; o__Oceanospirillales; f__Oceanospirillaceae; g__Marinomonas; s__unclassified
OTU_680	0	3	0	0	0	0	0	0	0	0	0	0	0	0	0	0	0	d__Bacteria; p__Proteobacteria; c__Gammaproteobacteria; o__Legionellales; f__Legionellaceae; g__Legionella; s__unclassified
OTU_683	0	1	3	0	0	1	0	0	0	0	1	0	0	0	0	0	0	d__Bacteria; p__Proteobacteria; c__Alphaproteobacteria; o__Rhizobiales; f__Hyphomicrobiaceae; g__Devosia; s__unclassified
OTU_684	0	2	0	0	0	0	0	0	0	0	0	0	0	0	0	0	0	d__Bacteria; p__Firmicutes; c__Clostridia; o__Clostridiales; f__Lachnospiraceae; g__unclassified; s__unclassified
OTU_687	0	2	2	1	0	1	0	3	0	0	1	0	0	0	1	0	1	d__Bacteria; p__Bacteroidetes; c__Sphingobacteriia; o__Sphingobacteriales; f__Sphingobacteriaceae; g__Sphingobacterium; s__unclassified
OTU_688	0	2	0	0	0	0	0	0	0	0	0	0	0	0	0	0	0	d__Bacteria; p__Proteobacteria; c__Betaproteobacteria; o__Burkholderiales; f__Comamonadaceae; g__Lampropedia; s__Lampropedia hyalina
OTU_689	0	2	0	0	0	0	0	0	0	0	0	0	0	0	0	0	0	d__Bacteria; p__Bacteroidetes; c__Cytophagia; o__Cytophagales; f__Cytophagaceae; g__Dyadobacter; s__unclassified
OTU_69	0	76	27	3	20	21	74	7	19	6	27	15	0	12	26	2	8	d__Bacteria; p__Proteobacteria; c__Gammaproteobacteria; o__Pseudomonadales; f__Moraxellaceae; g__Acinetobacter; s__unclassified
OTU_690	0	2	0	0	0	0	0	0	0	0	0	0	0	0	0	0	0	d__Bacteria; p__Firmicutes; c__Clostridia; o__Clostridiales; f__unclassified; g__unclassified; s__unclassified
OTU_691	0	2	0	0	0	0	0	0	0	0	0	0	0	0	0	0	0	d__Bacteria; p__Proteobacteria; c__Gammaproteobacteria; o__Pseudomonadales; f__Moraxellaceae; g__Acinetobacter; s__Acinetobacter radioresistens
OTU_692	0	1	3	3	1	1	0	1	4	0	6	1	0	0	0	0	2	d__Bacteria; p__Proteobacteria; c__Gammaproteobacteria; o__Pseudomonadales; f__Pseudomonadaceae; g__Pseudomonas; s__unclassified
OTU_696	0	13	9	2	2	9	2	0	11	5	4	0	0	0	0	0	1	d__Bacteria; p__Proteobacteria; c__Gammaproteobacteria; o__Enterobacterales; f__Enterobacteriaceae; g__Klebsiella; s__unclassified
OTU_697	0	1	1	0	0	1	0	1	0	0	1	0	0	0	0	0	0	d__Bacteria; p__Firmicutes; c__Bacilli; o__Lactobacillales; f__Lactobacillaceae; g__Lactobacillus; s__Lactobacillus sakei
OTU_7	0	0	17	220	0	1	401	0	48	19	571	1160	31	1676	17	7	188	d__Bacteria; p__Firmicutes; c__Bacilli; o__Lactobacillales; f__Lactobacillaceae; g__Lactobacillus; s__unclassified
OTU_70	0	1	0	0	2	0	14	0	2	0	0	0	0	0	0	0	0	d__Bacteria; p__Proteobacteria; c__Betaproteobacteria; o__Burkholderiales; f__Oxalobacteraceae; g__Massilia; s__unclassified
OTU_700	0	1	0	0	0	0	0	0	0	0	0	1	0	0	0	0	0	d__Bacteria; p__Proteobacteria; c__Betaproteobacteria; o__Burkholderiales; f__unclassified; g__unclassified; s__unclassified
OTU_704	0	2	3	0	0	1	0	2	2	0	0	0	0	0	0	0	0	d__Bacteria; p__Proteobacteria; c__Alphaproteobacteria; o__Rhizobiales; f__Rhizobiaceae; g__unclassified; s__unclassified
OTU_706	0	2	0	0	0	0	0	0	0	0	0	0	0	0	0	0	0	d__Bacteria; p__Firmicutes; c__Clostridia; o__Clostridiales; f__Lachnospiraceae; g__unclassified; s__unclassified
OTU_708	0	1	1	2	1	5	0	4	0	0	0	0	0	0	0	0	0	d__Bacteria; p__Proteobacteria; c__Alphaproteobacteria; o__Rhizobiales; f__Brucellaceae; g__Pseudochrobactrum; s__unclassified
OTU_709	0	2	1	1	0	0	0	1	1	0	0	0	0	0	0	0	0	d__Bacteria; p__Verrucomicrobia; c__Verrucomicrobiae; o__Verrucomicrobiales; f__Akkermansiaceae; g__unclassified; s__unclassified
OTU_71	0	8	11	0	0	25	0	16	2	0	16	0	0	0	0	0	0	d__Bacteria; p__Proteobacteria; c__Gammaproteobacteria; o__Xanthomonadales; f__Xanthomonadaceae; g__Stenotrophomonas; s__unclassified
OTU_713	0	2	1	0	0	3	0	1	3	0	0	0	0	0	0	0	0	d__Bacteria; p__Proteobacteria; c__Betaproteobacteria; o__Burkholderiales; f__Alcaligenaceae; g__Bordetella; s__unclassified
OTU_716	0	2	5	0	0	0	0	0	0	0	3	0	0	0	0	0	0	d__Bacteria; p__Proteobacteria; c__Gammaproteobacteria; o__Enterobacterales; f__Yersiniaceae; g__Serratia; s__unclassified
OTU_72	0	0	0	0	0	0	0	1	3	0	0	0	0	0	0	24	0	d__Bacteria; p__Firmicutes; c__Bacilli; o__Bacillales; f__Bacillaceae; g__Halobacillus; s__unclassified
OTU_725	0	2	1	0	0	0	0	0	0	0	0	0	0	0	0	0	0	d__Bacteria; p__Firmicutes; c__Bacilli; o__Bacillales; f__Bacillaceae; g__Bacillus; s__unclassified
OTU_727	0	1	0	1	0	0	0	1	0	0	0	0	0	0	0	0	0	d__Bacteria; p__Bacteroidetes; c__Sphingobacteriia; o__Sphingobacteriales; f__Sphingobacteriaceae; g__Sphingobacterium; s__unclassified
OTU_728	0	1	2	1	2	0	3	6	0	1	0	0	0	0	0	0	0	d__Bacteria; p__Proteobacteria; c__Gammaproteobacteria; o__Pseudomonadales; f__Moraxellaceae; g__Psychrobacter; s__unclassified
OTU_729	0	1	3	0	1	2	0	3	1	0	0	0	0	0	0	0	0	d__Bacteria; p__Proteobacteria; c__Alphaproteobacteria; o__Rhizobiales; f__Bradyrhizobiaceae; g__Bosea; s__unclassified
OTU_73	0	6	0	0	0	0	0	0	0	0	0	0	0	0	0	0	0	d__Bacteria; p__Proteobacteria; c__unclassified; o__unclassified; f__unclassified; g__unclassified; s__unclassified
OTU_731	0	1	1	3	0	3	0	2	0	0	1	0	0	0	0	0	0	d__Bacteria; p__Bacteroidetes; c__Sphingobacteriia; o__Sphingobacteriales; f__Sphingobacteriaceae; g__Sphingobacterium; s__unclassified
OTU_733	0	1	1	0	0	0	0	0	0	0	0	0	0	0	0	1	0	d__Bacteria; p__Proteobacteria; c__Alphaproteobacteria; o__Rhizobiales; f__Brucellaceae; g__Ochrobactrum; s__unclassified
OTU_735	0	0	2	0	0	3	0	2	0	0	0	0	0	0	0	0	0	d__Bacteria; p__Proteobacteria; c__Alphaproteobacteria; o__Rhodobacterales; f__Rhodobacteraceae; g__Rhodobacter; s__unclassified
OTU_738	0	0	1	0	0	0	0	1	0	0	0	0	0	0	0	0	0	d__Bacteria; p__Cyanobacteria; c__Nostocales; o__Nostocales; f__unclassified; g__unclassified; s__unclassified
OTU_74	0	14	0	0	0	2	0	0	0	0	0	0	0	0	0	0	0	d__Bacteria; p__Firmicutes; c__Clostridia; o__Clostridiales; f__Clostridiaceae; g__Clostridium; s__unclassified
OTU_740	0	0	7	0	0	1	0	1	1	1	0	0	0	0	0	0	0	d__Bacteria; p__Firmicutes; c__Bacilli; o__Lactobacillales; f__Leuconostocaceae; g__Leuconostoc; s__unclassified
OTU_741	0	0	1	0	0	0	0	1	0	0	0	0	0	0	0	0	0	d__Bacteria; p__Proteobacteria; c__Gammaproteobacteria; o__Pseudomonadales; f__Moraxellaceae; g__Psychrobacter; s__unclassified
OTU_742	0	0	3	0	0	0	0	0	0	0	0	0	0	0	0	0	0	d__Bacteria; p__Firmicutes; c__Bacilli; o__Lactobacillales; f__Leuconostocaceae; g__Leuconostoc; s__unclassified
OTU_743	0	0	2	0	0	0	0	0	0	0	0	0	0	0	1	0	0	d__Bacteria; p__Actinobacteria; c__unclassified; o__unclassified; f__unclassified; g__unclassified; s__unclassified
OTU_748	0	0	4	0	0	2	0	3	0	0	2	0	0	0	0	0	0	d__Bacteria; p__Bacteroidetes; c__Sphingobacteriia; o__Sphingobacteriales; f__Sphingobacteriaceae; g__Pedobacter; s__unclassified
OTU_75	38	12	0	4	0	1	2	3	0	0	0	0	0	0	0	0	2	d__Bacteria; p__Firmicutes; c__Bacilli; o__Bacillales; f__Exiguobacterium; g__Exiguobacterium; s__unclassified
OTU_750	0	0	1	0	0	1	0	0	0	0	0	0	0	0	0	0	0	d__Bacteria; p__Proteobacteria; c__Gammaproteobacteria; o__Enterobacterales; f__Enterobacteriaceae; g__unclassified; s__unclassified
OTU_754	0	0	12	0	0	1	0	0	0	0	0	0	0	0	0	0	0	d__Bacteria; p__Firmicutes; c__Bacilli; o__Lactobacillales; f__Leuconostocaceae; g__Leuconostoc; s__unclassified
OTU_755	0	0	1	0	0	0	0	0	2	0	0	0	3	2	1	0	0	d__Bacteria; p__Firmicutes; c__Bacilli; o__Bacillales; f__Staphylococcaceae; g__unclassified; s__unclassified
OTU_76	0	10	9	5	0	37	1	21	2	2	2	0	0	0	0	1	0	d__Bacteria; p__Proteobacteria; c__Alphaproteobacteria; o__Rhizobiales; f__Brucellaceae; g__Ochrobactrum; s__unclassified
OTU_761	0	0	1	1	0	0	0	0	0	0	0	0	0	0	3	1	0	d__Bacteria; p__Proteobacteria; c__Gammaproteobacteria; o__Enterobacterales; f__Enterobacteriaceae; g__Escherichia; s__Escherichia coli
OTU_762	0	0	9	4	0	6	0	0	1	0	4	0	1	0	0	1	3	d__Bacteria; p__Proteobacteria; c__Gammaproteobacteria; o__Enterobacterales; f__Yersiniaceae; g__Rahnella; s__unclassified
OTU_763	0	0	320	28	0	78	0	31	75	44	19	6	4	12	1	0	0	d__Bacteria; p__Firmicutes; c__Bacilli; o__Lactobacillales; f__Leuconostocaceae; g__Leuconostoc; s__unclassified
OTU_766	0	0	1	0	0	0	0	1	0	0	0	0	0	0	0	0	0	d__Bacteria; p__Proteobacteria; c__Alphaproteobacteria; o__Rhizobiales; f__Hyphomicrobiaceae; g__Devosia; s__unclassified
OTU_767	0	0	1	0	0	0	0	0	0	0	0	0	5	0	0	0	0	d__Bacteria; p__Proteobacteria; c__Gammaproteobacteria; o__Vibrionales; f__Vibrionaceae; g__Vibrio; s__unclassified
OTU_77	0	2	0	0	2	0	12	0	2	0	0	0	0	0	0	0	2	d__Bacteria; p__Proteobacteria; c__Gammaproteobacteria; o__Pseudomonadales; f__Pseudomonadaceae; g__Pseudomonas; s__unclassified
OTU_772	0	0	19	5	0	12	0	11	8	4	8	0	1	0	0	0	0	d__Bacteria; p__Firmicutes; c__Bacilli; o__Lactobacillales; f__Leuconostocaceae; g__Leuconostoc; s__unclassified
OTU_775	0	0	3	0	0	1	0	1	0	0	0	0	0	0	0	0	0	d__Bacteria; p__Proteobacteria; c__Alphaproteobacteria; o__Rhodobacterales; f__Rhodobacteraceae; g__Paracoccus; s__unclassified
OTU_779	0	0	4	2	0	0	0	0	0	0	0	0	0	0	0	0	0	d__Bacteria; p__Proteobacteria; c__Gammaproteobacteria; o__Enterobacterales; f__Enterobacteriaceae; g__Enterobacter; s__unclassified
OTU_78	0	1	0	0	0	0	10	0	0	0	2	0	0	2	0	0	2	d__Bacteria; p__Proteobacteria; c__Alphaproteobacteria; o__Rhizobiales; f__Bradyrhizobiaceae; g__Bradyrhizobium; s__unclassified
OTU_780	0	0	2	0	0	1	0	1	0	1	0	0	0	0	0	0	0	d__Bacteria; p__Proteobacteria; c__Gammaproteobacteria; o__Xanthomonadales; f__Xanthomonadaceae; g__Stenotrophomonas; s__unclassified
OTU_782	0	0	5	0	0	3	0	2	1	0	0	0	0	0	0	0	0	d__Bacteria; p__Firmicutes; c__Bacilli; o__Lactobacillales; f__Leuconostocaceae; g__Leuconostoc; s__Leuconostoc mesenteroides
OTU_785	0	0	13	12	0	7	1	0	7	0	0	1	0	0	0	0	2	d__Bacteria; p__Firmicutes; c__Bacilli; o__Lactobacillales; f__Leuconostocaceae; g__Weissella; s__unclassified
OTU_786	0	0	3	0	1	0	0	0	0	0	0	0	1	0	0	0	0	d__Bacteria; p__Proteobacteria; c__Gammaproteobacteria; o__Pseudomonadales; f__Moraxellaceae; g__Psychrobacter; s__unclassified
OTU_787	0	0	2	0	0	0	0	0	0	0	0	0	0	0	0	0	0	d__Bacteria; p__Proteobacteria; c__Betaproteobacteria; o__unclassified; f__unclassified; g__unclassified; s__unclassified
OTU_79	0	0	0	0	0	0	7	0	4	0	3	0	0	0	0	0	0	d__Bacteria; p__Proteobacteria; c__Gammaproteobacteria; o__Oceanospirillales; f__Halomonadaceae; g__Halomonas; s__unclassified
OTU_790	0	0	1	0	0	0	0	1	0	0	0	0	0	0	0	0	0	d__Bacteria; p__Proteobacteria; c__Gammaproteobacteria; o__Pseudomonadales; f__Moraxellaceae; g__Psychrobacter; s__unclassified
OTU_792	0	0	4	3	0	7	7	3	0	0	1	0	0	0	0	0	0	d__Bacteria; p__Firmicutes; c__Bacilli; o__Lactobacillales; f__Leuconostocaceae; g__Leuconostoc; s__Leuconostoc citreum
OTU_794	0	0	1	6	0	2	0	0	0	0	0	0	0	0	0	0	0	d__Bacteria; p__Proteobacteria; c__Gammaproteobacteria; o__Enterobacterales; f__Hafniaceae; g__Hafnia; s__Hafnia alvei
OTU_8	0	0	155	1850	3343	29	1150	63	351	224	164	10	2	20	1	3	33	d__Bacteria; p__Firmicutes; c__Bacilli; o__Lactobacillales; f__Lactobacillaceae; g__Lactobacillus; s__Lactobacillus plantarum
OTU_80	0	0	0	1	0	0	14	0	0	1	2	0	0	1	0	0	0	d__Bacteria; p__Proteobacteria; c__Betaproteobacteria; o__Burkholderiales; f__Oxalobacteraceae; g__unclassified; s__unclassified
OTU_800	0	0	1	1	0	1	0	0	0	0	0	0	0	0	0	0	0	d__Bacteria; p__Bacteroidetes; c__Bacteroidia; o__Bacteroidales; f__Dysgonamonadaceae; g__Dysgonomonas; s__unclassified
OTU_802	0	0	1	0	0	0	0	0	0	0	2	0	0	0	0	0	0	d__Bacteria; p__Firmicutes; c__Bacilli; o__Bacillales; f__Bacillaceae; g__Bacillus; s__unclassified
OTU_803	0	0	18	9	1	93	4	5	2	0	1	1	0	0	0	0	2	d__Bacteria; p__Proteobacteria; c__Gammaproteobacteria; o__Enterobacterales; f__Enterobacteriaceae; g__Citrobacter; s__unclassified
OTU_805	0	0	2	0	0	6	0	0	0	0	0	0	0	0	0	0	0	d__Bacteria; p__Proteobacteria; c__Alphaproteobacteria; o__Rhodobacterales; f__Rhodobacteraceae; g__unclassified; s__unclassified
OTU_807	0	0	3	0	1	0	0	6	1	0	0	1	0	0	0	0	0	d__Bacteria; p__Proteobacteria; c__Gammaproteobacteria; o__Pseudomonadales; f__Moraxellaceae; g__Psychrobacter; s__unclassified
OTU_809	0	0	1	0	0	0	0	1	0	0	0	0	0	0	0	0	0	d__Bacteria; p__Proteobacteria; c__Gammaproteobacteria; o__Pseudomonadales; f__Moraxellaceae; g__Psychrobacter; s__unclassified
OTU_81	0	0	0	0	0	0	8	0	0	0	0	0	0	0	0	0	0	d__Bacteria; p__Proteobacteria; c__Gammaproteobacteria; o__Legionellales; f__Legionellaceae; g__unclassified; s__unclassified
OTU_811	0	0	3	0	0	6	0	2	1	0	1	0	0	0	0	0	2	d__Bacteria; p__Proteobacteria; c__Gammaproteobacteria; o__Enterobacterales; f__Enterobacteriaceae; g__unclassified; s__unclassified
OTU_815	0	0	1	0	0	2	0	0	0	0	0	0	0	0	0	0	0	d__Bacteria; p__Proteobacteria; c__Betaproteobacteria; o__Burkholderiales; f__Oxalobacteraceae; g__Herbaspirillum; s__unclassified
OTU_816	0	0	1	0	0	1	0	0	0	0	0	0	0	0	0	0	0	d__Bacteria; p__Proteobacteria; c__Gammaproteobacteria; o__Enterobacterales; f__Enterobacteriaceae; g__Klebsiella; s__unclassified
OTU_819	0	0	1	0	0	0	2	3	0	0	0	0	0	0	0	0	2	d__Bacteria; p__Firmicutes; c__Bacilli; o__Lactobacillales; f__Leuconostocaceae; g__Weissella; s__Weissella koreensis
OTU_82	15	13	0	0	0	0	0	0	2	0	4	0	30	0	0	0	0	d__Bacteria; p__Firmicutes; c__unclassified; o__unclassified; f__unclassified; g__unclassified; s__unclassified
OTU_820	0	0	2	0	0	1	0	0	3	0	0	0	0	0	0	0	0	d__Bacteria; p__Firmicutes; c__Bacilli; o__Bacillales; f__Bacillaceae; g__Oceanobacillus; s__unclassified
OTU_821	0	0	1	0	0	0	0	1	0	0	0	0	0	0	0	0	0	d__Bacteria; p__Proteobacteria; c__Alphaproteobacteria; o__Rhizobiales; f__Aurantimonadaceae; g__unclassified; s__unclassified
OTU_822	0	0	2	7	0	30	0	3	1	0	1	0	0	0	0	0	0	d__Bacteria; p__Proteobacteria; c__Gammaproteobacteria; o__Enterobacterales; f__Enterobacteriaceae; g__Citrobacter; s__unclassified
OTU_825	0	0	2	0	0	0	0	1	2	1	0	0	0	0	0	0	0	d__Bacteria; p__Firmicutes; c__Bacilli; o__Lactobacillales; f__Lactobacillaceae; g__Lactobacillus; s__Lactobacillus sakei
OTU_826	0	0	1	0	0	1	0	2	0	0	0	0	0	0	0	0	0	d__Bacteria; p__Proteobacteria; c__Gammaproteobacteria; o__Enterobacterales; f__Enterobacteriaceae; g__unclassified; s__unclassified
OTU_827	0	0	2	0	0	0	0	0	0	0	0	0	0	0	0	0	0	d__Bacteria; p__unclassified; c__unclassified; o__unclassified; f__unclassified; g__unclassified; s__unclassified
OTU_83	0	0	0	0	0	0	0	0	1	0	0	0	0	0	0	51	0	d__Bacteria; p__Firmicutes; c__Bacilli; o__Bacillales; f__Bacillaceae; g__Virgibacillus; s__unclassified
OTU_830	0	0	1	0	0	0	0	2	0	0	2	0	0	0	0	0	0	d__Bacteria; p__Proteobacteria; c__Alphaproteobacteria; o__Rhodobacterales; f__Rhodobacteraceae; g__Paracoccus; s__unclassified
OTU_84	0	0	0	0	0	0	0	0	0	14	3	0	0	21	3	157	9	d__Bacteria; p__Proteobacteria; c__Gammaproteobacteria; o__Oceanospirillales; f__Halomonadaceae; g__Halomonas; s__unclassified
OTU_840	0	0	2	1	0	0	0	1	0	0	0	0	0	0	0	0	1	d__Bacteria; p__Proteobacteria; c__Alphaproteobacteria; o__Caulobacterales; f__Caulobacteraceae; g__Brevundimonas; s__unclassified
OTU_842	0	0	3	4	1	3	3	1	0	1	2	0	0	0	0	0	1	d__Bacteria; p__Proteobacteria; c__Gammaproteobacteria; o__Enterobacterales; f__Yersiniaceae; g__Serratia; s__unclassified
OTU_843	0	0	1	0	0	1	0	2	0	0	0	0	0	0	0	0	0	d__Bacteria; p__Actinobacteria; c__unclassified; o__Micrococcales; f__Microbacteriaceae; g__Plantibacter; s__unclassified
OTU_846	0	0	1	0	0	0	0	0	1	0	0	0	0	0	0	0	0	d__Bacteria; p__Firmicutes; c__Bacilli; o__Lactobacillales; f__Leuconostocaceae; g__Leuconostoc; s__Leuconostoc kimchii
OTU_848	0	0	2	1	0	17	0	0	1	0	1	0	0	0	0	0	0	d__Bacteria; p__Proteobacteria; c__Gammaproteobacteria; o__Enterobacterales; f__Enterobacteriaceae; g__Klebsiella; s__Klebsiella pneumoniae
OTU_85	0	7	1	1	0	4	0	0	0	1	0	0	0	0	0	0	0	d__Bacteria; p__Firmicutes; c__Erysipelotrichia; o__Erysipelotrichales; f__Erysipelotrichaceae; g__Turicibacter; s__Turicibacter sp. H121
OTU_853	0	0	1	0	0	0	0	0	0	0	0	0	0	0	0	1	0	d__Bacteria; p__Bacteroidetes; c__Bacteroidia; o__Bacteroidales; f__Tannerellaceae; g__Parabacteroides; s__unclassified
OTU_86	0	16	10	3	3	9	4	2	2	0	10	0	0	0	0	0	0	d__Bacteria; p__Proteobacteria; c__Betaproteobacteria; o__Burkholderiales; f__Alcaligenaceae; g__Achromobacter; s__unclassified
OTU_862	0	0	1	1	0	0	0	0	0	0	0	0	0	1	0	0	1	d__Bacteria; p__Firmicutes; c__Clostridia; o__Clostridiales; f__Clostridiaceae; g__unclassified; s__unclassified
OTU_864	0	0	2	9	2	0	1	7	1	0	2	0	0	0	0	0	0	d__Bacteria; p__Proteobacteria; c__Gammaproteobacteria; o__Enterobacterales; f__Enterobacteriaceae; g__unclassified; s__unclassified
OTU_865	0	0	1	2	0	0	0	0	1	0	2	0	0	0	0	0	0	d__Bacteria; p__Proteobacteria; c__Alphaproteobacteria; o__Rhodospirillales; f__Acetobacteraceae; g__Roseomonas; s__unclassified
OTU_866	0	0	1	11	0	0	3	0	1	2	1	0	0	1	0	0	0	d__Bacteria; p__Firmicutes; c__Bacilli; o__Lactobacillales; f__Lactobacillaceae; g__Lactobacillus; s__unclassified
OTU_87	0	6	0	0	0	0	0	0	0	0	0	0	0	0	0	0	0	d__Bacteria; p__Actinobacteria; c__Acidimicrobiia; o__Acidimicrobiales; f__unclassified; g__unclassified; s__unclassified
OTU_870	0	0	1	0	0	3	0	2	0	0	1	0	0	0	0	0	0	d__Bacteria; p__Actinobacteria; c__unclassified; o__Micrococcales; f__Sanguibacteraceae; g__Sanguibacter; s__unclassified
OTU_871	0	0	1	0	0	1	0	1	0	0	0	0	0	0	0	1	0	d__Bacteria; p__Proteobacteria; c__Gammaproteobacteria; o__Xanthomonadales; f__Xanthomonadaceae; g__Stenotrophomonas; s__unclassified
OTU_873	0	0	1	0	0	1	0	0	1	0	0	0	0	0	0	0	0	d__Bacteria; p__Proteobacteria; c__Alphaproteobacteria; o__Rhizobiales; f__Rhizobiaceae; g__Neorhizobium; s__unclassified
OTU_874	0	0	1	0	1	1	0	5	0	0	0	0	2	0	0	0	0	d__Bacteria; p__Proteobacteria; c__Gammaproteobacteria; o__Oceanospirillales; f__Halomonadaceae; g__Halomonas; s__unclassified
OTU_875	0	0	2	0	0	0	0	2	1	0	0	0	0	0	0	0	0	d__Bacteria; p__Firmicutes; c__Bacilli; o__Lactobacillales; f__Leuconostocaceae; g__Leuconostoc; s__unclassified
OTU_878	0	0	2	0	0	0	0	1	0	1	0	0	0	0	0	0	0	d__Bacteria; p__Firmicutes; c__Bacilli; o__Lactobacillales; f__Leuconostocaceae; g__Leuconostoc; s__unclassified
OTU_88	0	21	0	3	0	8	2	0	4	0	1	0	1	0	0	0	1	d__Bacteria; p__Firmicutes; c__Bacilli; o__Lactobacillales; f__Leuconostocaceae; g__Weissella; s__Weissella soli
OTU_880	0	0	1	0	0	0	0	0	1	0	0	0	0	0	0	0	0	d__Bacteria; p__Proteobacteria; c__Gammaproteobacteria; o__Pseudomonadales; f__Pseudomonadaceae; g__Pseudomonas; s__unclassified
OTU_881	0	0	1	0	0	0	0	0	1	0	0	0	0	0	0	0	0	d__Bacteria; p__Proteobacteria; c__Betaproteobacteria; o__Burkholderiales; f__Burkholderiaceae; g__unclassified; s__unclassified
OTU_886	0	0	0	1	0	1	0	0	0	0	0	0	0	0	0	0	0	d__Bacteria; p__Proteobacteria; c__Gammaproteobacteria; o__Legionellales; f__Legionellaceae; g__Legionella; s__unclassified
OTU_887	0	0	0	0	0	1	0	0	5	0	1	0	0	0	0	0	0	d__Bacteria; p__Firmicutes; c__Bacilli; o__Bacillales; f__Bacillaceae; g__Bacillus; s__unclassified
OTU_89	0	24	9	0	0	4	0	0	11	1	0	0	0	0	0	0	0	d__Bacteria; p__Proteobacteria; c__Betaproteobacteria; o__Burkholderiales; f__Oxalobacteraceae; g__Massilia; s__unclassified
OTU_890	0	0	0	0	0	2	0	0	0	0	0	0	0	0	0	0	0	d__Bacteria; p__Proteobacteria; c__Gammaproteobacteria; o__Oceanospirillales; f__Oceanospirillaceae; g__unclassified; s__unclassified
OTU_892	0	0	0	0	0	4	0	1	0	0	0	0	0	0	0	0	0	d__Bacteria; p__Proteobacteria; c__Gammaproteobacteria; o__Enterobacterales; f__Enterobacteriaceae; g__unclassified; s__unclassified
OTU_894	0	0	0	0	0	1	0	0	1	0	0	0	0	0	0	1	0	d__Bacteria; p__Firmicutes; c__Bacilli; o__Bacillales; f__Bacillaceae; g__unclassified; s__unclassified
OTU_895	0	0	0	0	1	3	0	0	0	0	3	0	0	0	0	0	0	d__Bacteria; p__Proteobacteria; c__Gammaproteobacteria; o__Vibrionales; f__Vibrionaceae; g__Vibrio; s__unclassified
OTU_896	0	0	0	0	0	4	0	0	1	0	1	0	0	0	0	0	0	d__Bacteria; p__Firmicutes; c__Bacilli; o__Bacillales; f__Bacillaceae; g__Bacillus; s__unclassified
OTU_897	0	0	0	0	0	2	0	0	0	0	0	0	0	0	0	0	0	d__Bacteria; p__Proteobacteria; c__Gammaproteobacteria; o__Enterobacterales; f__Enterobacteriaceae; g__unclassified; s__unclassified
OTU_899	0	0	0	0	0	2	0	0	0	0	0	0	0	0	0	0	0	d__Bacteria; p__Firmicutes; c__Bacilli; o__Bacillales; f__Bacillaceae; g__Oceanobacillus; s__unclassified
OTU_9	0	0	80	7	0	0	0	0	4	3	5	1172	0	0	669	13	4	d__Bacteria; p__Firmicutes; c__Bacilli; o__Lactobacillales; f__Leuconostocaceae; g__Weissella; s__unclassified
OTU_903	0	0	0	0	0	1	0	1	0	0	0	0	0	0	0	0	0	d__Bacteria; p__Proteobacteria; c__Gammaproteobacteria; o__Enterobacterales; f__Enterobacteriaceae; g__unclassified; s__unclassified
OTU_906	0	0	0	0	0	5	0	0	0	0	0	0	0	0	0	0	0	d__Bacteria; p__Proteobacteria; c__Gammaproteobacteria; o__Enterobacterales; f__Enterobacteriaceae; g__unclassified; s__unclassified
OTU_907	0	0	0	1	0	4	1	1	4	4	0	0	0	0	0	2	0	d__Bacteria; p__Proteobacteria; c__Gammaproteobacteria; o__Enterobacterales; f__Enterobacteriaceae; g__Citrobacter; s__unclassified
OTU_91	0	7	0	0	0	0	0	0	0	0	0	0	0	0	0	0	0	d__Bacteria; p__Firmicutes; c__Negativicutes; o__Acidaminococcales; f__Acidaminococcaceae; g__Acidaminococcus; s__unclassified
OTU_910	0	0	0	0	0	1	0	1	0	0	0	0	0	0	0	0	0	d__Bacteria; p__Proteobacteria; c__Gammaproteobacteria; o__Enterobacterales; f__Enterobacteriaceae; g__unclassified; s__unclassified
OTU_911	0	0	0	0	0	17	0	0	0	0	1	0	0	0	0	0	0	d__Bacteria; p__Proteobacteria; c__Gammaproteobacteria; o__Enterobacterales; f__Enterobacteriaceae; g__unclassified; s__unclassified
OTU_912	0	0	0	0	0	2	1	1	0	0	1	0	0	0	0	0	0	d__Bacteria; p__Bacteroidetes; c__Flavobacteriia; o__Flavobacteriales; f__Flavobacteriaceae; g__Empedobacter; s__unclassified
OTU_918	0	0	0	0	0	4	0	2	10	2	0	0	0	0	0	0	0	d__Bacteria; p__Firmicutes; c__Bacilli; o__Lactobacillales; f__Leuconostocaceae; g__Leuconostoc; s__Leuconostoc gelidum
OTU_919	0	0	0	1	0	1	0	0	0	0	0	0	0	0	0	0	0	d__Bacteria; p__Proteobacteria; c__Gammaproteobacteria; o__Enterobacterales; f__Enterobacteriaceae; g__Enterobacter; s__unclassified
OTU_92	0	20	5	3	0	2	0	0	2	0	1	0	0	0	0	0	0	d__Bacteria; p__Firmicutes; c__Clostridia; o__Clostridiales; f__Clostridiaceae; g__Clostridium; s__unclassified
OTU_920	0	0	0	0	0	3	0	0	0	0	1	0	0	0	0	0	0	d__Bacteria; p__Proteobacteria; c__Betaproteobacteria; o__Burkholderiales; f__Comamonadaceae; g__unclassified; s__unclassified
OTU_921	0	0	0	0	0	2	0	0	0	0	0	0	0	0	0	0	0	d__Bacteria; p__Proteobacteria; c__Gammaproteobacteria; o__Xanthomonadales; f__Xanthomonadaceae; g__Stenotrophomonas; s__unclassified
OTU_924	0	0	0	7	1	33	0	3	1	2	1	0	0	0	0	0	0	d__Bacteria; p__Proteobacteria; c__Gammaproteobacteria; o__Enterobacterales; f__Enterobacteriaceae; g__Citrobacter; s__unclassified
OTU_926	0	0	0	0	0	3	0	0	0	0	0	0	0	0	0	0	0	d__Bacteria; p__Proteobacteria; c__Gammaproteobacteria; o__Enterobacterales; f__Enterobacteriaceae; g__Klebsiella; s__unclassified
OTU_928	0	0	0	0	0	1	0	0	0	0	0	0	1	0	0	0	0	d__Bacteria; p__Bacteroidetes; c__Flavobacteriia; o__Flavobacteriales; f__Flavobacteriaceae; g__Salegentibacter; s__unclassified
OTU_93	0	0	0	6	0	11	0	0	0	0	0	0	0	0	0	0	0	d__Bacteria; p__Proteobacteria; c__Betaproteobacteria; o__Burkholderiales; f__Alcaligenaceae; g__Alcaligenes; s__Alcaligenes faecalis
OTU_932	0	0	0	0	0	2	0	0	1	0	0	0	0	0	0	0	0	d__Bacteria; p__Firmicutes; c__Bacilli; o__Bacillales; f__Bacillaceae; g__unclassified; s__unclassified
OTU_937	0	0	0	0	0	5	0	0	1	1	0	0	0	0	0	0	0	d__Bacteria; p__Proteobacteria; c__Gammaproteobacteria; o__Enterobacterales; f__Enterobacteriaceae; g__unclassified; s__unclassified
OTU_94	0	0	0	0	0	0	0	3	17	4	1	0	0	0	0	0	0	d__Bacteria; p__Actinobacteria; c__unclassified; o__Micrococcales; f__Brevibacteriaceae; g__Brevibacterium; s__unclassified
OTU_943	0	0	0	12	0	11	0	6	1	3	3	0	0	0	0	0	0	d__Bacteria; p__Proteobacteria; c__Gammaproteobacteria; o__Enterobacterales; f__Enterobacteriaceae; g__unclassified; s__unclassified
OTU_944	0	0	0	0	0	1	0	0	1	0	0	0	0	0	0	0	0	d__Bacteria; p__Proteobacteria; c__Betaproteobacteria; o__Burkholderiales; f__Alcaligenaceae; g__Achromobacter; s__unclassified
OTU_946	0	0	0	1	0	6	0	0	2	1	0	1	0	0	0	0	0	d__Bacteria; p__Firmicutes; c__Bacilli; o__Lactobacillales; f__Enterococcaceae; g__Enterococcus; s__unclassified
OTU_95	0	0	0	0	0	0	1	0	15	1	0	0	0	0	0	0	0	d__Bacteria; p__Proteobacteria; c__Gammaproteobacteria; o__Oceanospirillales; f__Halomonadaceae; g__Halomonas; s__unclassified
OTU_951	0	0	0	2	0	1	0	0	0	0	0	0	0	0	0	0	0	d__Bacteria; p__Proteobacteria; c__Gammaproteobacteria; o__Enterobacterales; f__Enterobacteriaceae; g__unclassified; s__unclassified
OTU_953	0	0	0	1	0	1	0	0	0	0	0	0	0	0	1	0	0	d__Bacteria; p__Proteobacteria; c__Betaproteobacteria; o__Burkholderiales; f__Oxalobacteraceae; g__Herbaspirillum; s__unclassified
OTU_955	0	0	0	0	0	2	0	0	2	0	0	0	0	0	0	1	0	d__Bacteria; p__Proteobacteria; c__Gammaproteobacteria; o__Legionellales; f__Legionellaceae; g__Legionella; s__unclassified
OTU_956	0	0	0	1	0	1	0	0	0	0	0	0	0	0	0	0	0	d__Bacteria; p__Proteobacteria; c__Betaproteobacteria; o__Burkholderiales; f__Comamonadaceae; g__Variovorax; s__unclassified
OTU_958	0	0	0	1	1	12	0	4	1	0	2	0	0	0	0	0	0	d__Bacteria; p__Proteobacteria; c__Gammaproteobacteria; o__Enterobacterales; f__Erwiniaceae; g__Erwinia; s__unclassified
OTU_959	0	0	0	1	0	2	0	0	0	0	0	0	0	0	0	0	0	d__Bacteria; p__Proteobacteria; c__Gammaproteobacteria; o__Enterobacterales; f__Enterobacteriaceae; g__unclassified; s__unclassified
OTU_96	0	5	0	21	2	7	9	5	0	0	0	0	0	0	0	1	0	d__Bacteria; p__Proteobacteria; c__Gammaproteobacteria; o__Enterobacterales; f__Morganellaceae; g__Morganella; s__Morganella morganii
OTU_960	0	0	0	13	2	54	2	6	2	3	5	0	1	0	0	0	2	d__Bacteria; p__Proteobacteria; c__Gammaproteobacteria; o__Enterobacterales; f__Enterobacteriaceae; g__unclassified; s__unclassified
OTU_961	0	0	0	0	0	2	0	0	0	0	0	0	0	0	0	0	0	d__Bacteria; p__Firmicutes; c__Bacilli; o__Bacillales; f__Bacillaceae; g__Psychrobacillus; s__unclassified
OTU_964	0	0	0	0	0	1	0	0	1	0	0	0	0	0	0	0	0	d__Bacteria; p__Firmicutes; c__Bacilli; o__Bacillales; f__Bacillaceae; g__Pontibacillus; s__unclassified
OTU_965	0	0	0	1	0	5	0	4	0	0	0	0	0	0	0	0	0	d__Bacteria; p__Proteobacteria; c__Gammaproteobacteria; o__Enterobacterales; f__Enterobacteriaceae; g__unclassified; s__unclassified
OTU_966	0	0	0	0	0	3	0	0	1	0	0	0	0	0	0	0	0	d__Bacteria; p__Actinobacteria; c__unclassified; o__Micrococcales; f__Micrococcaceae; g__Kocuria; s__unclassified
OTU_97	0	0	0	0	0	0	8	0	0	0	0	0	0	0	0	0	0	d__Bacteria; p__Proteobacteria; c__Alphaproteobacteria; o__unclassified; f__unclassified; g__unclassified; s__unclassified
OTU_970	0	0	0	3	0	19	0	2	0	0	2	0	0	0	0	0	0	d__Bacteria; p__Proteobacteria; c__Gammaproteobacteria; o__Enterobacterales; f__Enterobacteriaceae; g__Citrobacter; s__unclassified
OTU_971	0	0	0	0	0	4	0	1	0	0	0	0	0	0	0	0	0	d__Bacteria; p__Proteobacteria; c__Gammaproteobacteria; o__Enterobacterales; f__Enterobacteriaceae; g__Citrobacter; s__unclassified
OTU_972	0	0	0	0	0	1	0	1	1	0	0	0	0	0	0	0	0	d__Bacteria; p__Firmicutes; c__Bacilli; o__Lactobacillales; f__Leuconostocaceae; g__Leuconostoc; s__Leuconostoc mesenteroides
OTU_973	0	0	0	1	0	2	0	0	0	0	0	0	0	0	0	0	0	d__Bacteria; p__Proteobacteria; c__Gammaproteobacteria; o__Enterobacterales; f__Enterobacteriaceae; g__unclassified; s__unclassified
OTU_976	0	0	0	68	0	30	5	59	95	34	54	4	5	20	6	0	0	d__Bacteria; p__Firmicutes; c__Bacilli; o__Lactobacillales; f__Leuconostocaceae; g__Leuconostoc; s__unclassified
OTU_977	0	0	0	1	0	1	0	0	0	0	0	0	0	0	0	0	0	d__Bacteria; p__Proteobacteria; c__Alphaproteobacteria; o__Rhizobiales; f__Rhizobiaceae; g__Agrobacterium; s__unclassified
OTU_978	0	0	0	1	0	1	0	0	0	0	0	0	0	0	0	0	0	d__Bacteria; p__Proteobacteria; c__Gammaproteobacteria; o__Enterobacterales; f__Enterobacteriaceae; g__unclassified; s__unclassified
OTU_98	0	0	1	0	0	0	11	0	12	0	5	0	0	0	1	4	0	d__Bacteria; p__Proteobacteria; c__Gammaproteobacteria; o__Oceanospirillales; f__Halomonadaceae; g__Halomonas; s__unclassified
OTU_980	0	0	0	0	0	1	0	1	0	0	0	0	0	0	0	0	0	d__Bacteria; p__Proteobacteria; c__Alphaproteobacteria; o__Rhizobiales; f__Hyphomicrobiaceae; g__Devosia; s__unclassified
OTU_981	0	0	0	0	0	3	0	0	0	0	0	0	0	0	0	0	0	d__Bacteria; p__Proteobacteria; c__Gammaproteobacteria; o__Enterobacterales; f__Enterobacteriaceae; g__Citrobacter; s__unclassified
OTU_982	0	0	0	0	0	1	0	0	0	0	1	0	0	0	0	0	0	d__Bacteria; p__Firmicutes; c__Bacilli; o__Bacillales; f__Planococcaceae; g__unclassified; s__unclassified
OTU_984	0	0	0	0	0	2	0	0	0	0	0	0	1	0	0	0	0	d__Bacteria; p__Fusobacteria; c__Fusobacteriia; o__Fusobacteriales; f__Leptotrichiaceae; g__Leptotrichia; s__unclassified
OTU_985	0	0	0	0	0	1	0	0	0	0	2	0	0	0	0	0	0	d__Bacteria; p__Proteobacteria; c__Epsilonproteobacteria; o__Campylobacterales; f__Campylobacteraceae; g__Arcobacter; s__Arcobacter sp.
OTU_986	0	0	0	0	0	6	0	0	0	0	0	0	0	0	0	0	0	d__Bacteria; p__Proteobacteria; c__Gammaproteobacteria; o__Enterobacterales; f__Enterobacteriaceae; g__Citrobacter; s__unclassified
OTU_987	0	0	0	0	0	3	0	0	0	0	0	0	0	0	0	0	0	d__Bacteria; p__Proteobacteria; c__Gammaproteobacteria; o__Enterobacterales; f__Enterobacteriaceae; g__unclassified; s__unclassified
OTU_989	0	0	0	0	0	1	0	0	0	0	1	0	0	0	0	0	0	d__Bacteria; p__Proteobacteria; c__Gammaproteobacteria; o__Vibrionales; f__Vibrionaceae; g__Vibrio; s__unclassified
OTU_99	0	0	1	0	0	2	15	0	0	0	1	0	0	0	0	0	2	d__Bacteria; p__Bacteroidetes; c__Flavobacteriia; o__Flavobacteriales; f__Flavobacteriaceae; g__Myroides; s__unclassified
OTU_992	0	0	0	1	1	3	0	2	0	0	0	0	0	0	0	0	0	d__Bacteria; p__Proteobacteria; c__Gammaproteobacteria; o__Enterobacterales; f__Enterobacteriaceae; g__unclassified; s__unclassified
