# Supplementary material for: Analysis of the microbial community structure and flavor components succession during salt‐reducing pickling process of zhacai (preserved mustard tuber)
Source: Food Sci Nutr. 2023 Apr 17;11(6):3154–70. doi: 10.1002/fsn3.3297 (PMC10261794; doi:10.1002/fsn3.3297)
Supplement: Supplementary file 1 — Appendix S1. [file FSN3-11-3154-s001.zip › ═╝║═▒φ/S7 Table OTU table of fungi.xlsx]

## Sheet: table_filtered_w_tax
OTUID	S0	S11	S12	S21	S22	S23	S24	S31	S32	S33	S34	S41	S42	S43	S44	S45	S46	taxonomy
OTU_1	8	20	5	3432	4556	4	113	18	11	2	4934	13	251	7990	13	565	2351	d__Eukaryota_Fungi; p__Ascomycota; c__Saccharomycetes; o__Saccharomycetales; f__Saccharomycetaceae; g__Kazachstania; s__Kazachstania bulderi
OTU_10	0	253	3	0	3	0	0	0	1	0	0	0	0	0	0	0	0	d__Eukaryota_Fungi; p__Ascomycota; c__Dothideomycetes; o__Pleosporales; f__Pleosporaceae; g__Alternaria; s__Alternaria sp. G393
OTU_100	5	0	0	0	0	0	0	0	0	0	0	0	0	0	0	0	0	Unassigned
OTU_101	0	0	5	0	0	0	0	0	0	0	0	0	0	0	0	0	0	Unassigned
OTU_102	8	8	15	0	0	3	1	9	2	4	0	0	0	0	0	0	0	d__Eukaryota_Fungi; p__Ascomycota; c__Eurotiomycetes; o__Eurotiales; f__Aspergillaceae; g__Penicillium; s__Penicillium chrysogenum
OTU_103	0	0	0	0	0	0	0	0	0	0	6	0	0	0	0	0	0	d__Eukaryota_Fungi; p__Ascomycota; c__Eurotiomycetes; o__Chaetothyriales; f__Herpotrichiellaceae; g__Exophiala; s__Exophiala sp. NH1238
OTU_104	0	0	0	0	0	0	0	0	3	0	4	0	1	0	0	0	0	d__Eukaryota_Fungi; p__Basidiomycota; c__Tremellomycetes; o__Trichosporonales; f__Trichosporonaceae; g__Cutaneotrichosporon; s__Cutaneotrichosporon jirovecii
OTU_105	0	0	0	0	0	0	0	0	0	0	0	0	3	3	0	5	0	Unassigned
OTU_106	0	0	0	0	0	0	0	0	2	4	1	6	8	6	1	0	0	Unassigned
OTU_107	0	0	0	0	0	0	0	0	0	0	0	0	0	0	0	10	0	d__Eukaryota_Fungi; p__Basidiomycota; c__Cystobasidiomycetes; o__Cystobasidiales; f__Cystobasidiaceae; g__Cystobasidium; s__unclassified
OTU_108	0	0	0	0	0	0	0	0	0	0	0	0	0	0	0	3	0	d__Eukaryota_Fungi; p__Ascomycota; c__Eurotiomycetes; o__Eurotiales; f__Aspergillaceae; g__Aspergillus; s__Aspergillus niger
OTU_109	0	0	0	0	0	0	0	0	0	0	0	2	0	5	0	0	0	d__Eukaryota_Fungi; p__Ascomycota; c__Dothideomycetes; o__Capnodiales; f__Cladosporiaceae; g__Toxicocladosporium; s__Toxicocladosporium irritans
OTU_11	63	309	172	29	0	127	0	53	24	19	0	0	0	4	0	23	0	d__Eukaryota_Fungi; p__Basidiomycota; c__Malasseziomycetes; o__Malasseziales; f__Malasseziaceae; g__Malassezia; s__unclassified
OTU_110	0	0	0	0	0	0	0	0	0	0	0	0	0	4	0	0	0	d__Eukaryota_Fungi; p__Ascomycota; c__Sordariomycetes; o__Microascales; f__Graphium; g__Graphium; s__unclassified
OTU_111	0	0	0	0	0	5	0	0	0	0	1	0	3	0	0	0	3	d__Eukaryota_Fungi; p__Ascomycota; c__Saccharomycetes; o__Saccharomycetales; f__Debaryomycetaceae; g__[Candida] saitoana; s__[Candida] saitoana
OTU_112	5	0	0	0	0	0	0	0	0	0	0	0	0	0	0	0	0	d__Eukaryota_Fungi; p__Ascomycota; c__Saccharomycetes; o__Saccharomycetales; f__Trichomonascaceae; g__unclassified; s__unclassified
OTU_113	11	0	0	0	0	4	0	3	0	1	0	0	0	0	0	0	0	d__Eukaryota_Fungi; p__Ascomycota; c__Eurotiomycetes; o__Eurotiales; f__Aspergillaceae; g__Aspergillus; s__Aspergillus niveoglaucus
OTU_114	0	13	5	0	4	13	0	2	0	2	0	0	0	1	0	7	0	d__Eukaryota_Fungi; p__Ascomycota; c__Eurotiomycetes; o__Eurotiales; f__Aspergillaceae; g__Aspergillus; s__Aspergillus penicillioides
OTU_115	0	0	2	0	0	0	0	0	0	0	0	0	0	0	0	0	0	Unassigned
OTU_116	0	0	0	0	0	5	0	0	0	0	0	0	0	0	0	0	0	Unassigned
OTU_117	0	0	0	0	0	3	0	0	0	0	0	0	0	0	0	0	0	d__Eukaryota_Fungi; p__Ascomycota; c__Saccharomycetes; o__Saccharomycetales; f__Trichomonascaceae; g__Wickerhamiella; s__Wickerhamiella versatilis
OTU_118	0	0	0	0	0	2	0	0	0	0	0	0	0	0	0	0	0	d__Eukaryota_Fungi; p__Basidiomycota; c__Tremellomycetes; o__Tremellales; f__Rhynchogastremataceae; g__Papiliotrema; s__Papiliotrema laurentii
OTU_119	0	0	0	0	0	0	0	3	0	0	0	0	0	0	0	0	0	d__Eukaryota_Fungi; p__Ascomycota; c__Dothideomycetes; o__Capnodiales; f__Dissoconiaceae; g__Ramichloridium; s__Ramichloridium apiculatum
OTU_12	295	101	79	3	0	0	0	8	1	0	1	1	0	0	0	0	0	Unassigned
OTU_120	0	0	0	0	0	0	0	9	0	0	0	0	0	0	0	0	0	Unassigned
OTU_121	0	0	0	0	0	0	0	0	3	0	0	0	0	0	0	0	0	d__Eukaryota_Fungi; p__Basidiomycota; c__Agaricomycetes; o__Polyporales; f__Polyporaceae; g__Trametes; s__Trametes versicolor
OTU_122	0	0	0	0	3	0	0	0	0	0	0	0	0	0	0	0	0	d__Eukaryota_Fungi; p__Ascomycota; c__Sordariomycetes; o__Microascales; f__Microascaceae; g__Scopulariopsis; s__Scopulariopsis brevicaulis
OTU_123	0	0	0	0	0	0	3	0	0	0	0	0	0	0	0	0	0	Unassigned
OTU_124	0	0	0	0	0	0	0	0	0	0	0	0	0	0	0	3	0	d__Eukaryota_Fungi; p__Ascomycota; c__Dothideomycetes; o__Botryosphaeriales; f__Aplosporellaceae; g__Bagnisiella; s__unclassified
OTU_125	0	0	0	1	0	0	0	0	0	0	0	0	0	2	0	0	0	d__Eukaryota_Fungi; p__Ascomycota; c__Eurotiomycetes; o__Eurotiales; f__Aspergillaceae; g__Aspergillus; s__Aspergillus fumigatus
OTU_126	0	0	0	0	0	0	0	0	0	0	0	0	0	2	0	0	0	Unassigned
OTU_127	0	0	0	0	0	0	0	0	0	0	0	0	0	0	0	0	6	d__Eukaryota_Fungi; p__Basidiomycota; c__Agaricomycetes; o__Russulales; f__Peniophoraceae; g__Peniophora; s__cf. Peniophora sp. MLB-2010
OTU_128	1	0	0	0	0	1	0	1	0	0	0	0	0	0	0	0	0	Unassigned
OTU_129	14	11	17	0	0	9	0	9	1	0	0	0	0	0	0	0	0	d__Eukaryota_Fungi; p__Ascomycota; c__Eurotiomycetes; o__Eurotiales; f__Aspergillaceae; g__Aspergillus; s__Aspergillus vitricola
OTU_13	0	0	0	0	0	0	0	0	1	0	0	0	0	154	0	0	0	d__Eukaryota_Fungi; p__Ascomycota; c__Saccharomycetes; o__Saccharomycetales; f__Phaffomycetaceae; g__Wickerhamomyces; s__Wickerhamomyces anomalus
OTU_131	1	0	0	0	0	0	0	0	0	1	0	0	0	0	0	0	0	d__Eukaryota_Fungi; p__Ascomycota; c__Saccharomycetes; o__Saccharomycetales; f__Debaryomycetaceae; g__Meyerozyma; s__Meyerozyma guilliermondii
OTU_132	3	2	1	0	0	0	0	2	0	0	0	0	0	0	0	0	0	d__Eukaryota_Fungi; p__Ascomycota; c__Eurotiomycetes; o__Eurotiales; f__Aspergillaceae; g__Aspergillus; s__Aspergillus vitricola
OTU_133	9	0	0	0	0	0	0	0	0	0	0	0	0	0	0	0	0	d__Eukaryota_Fungi; p__Ascomycota; c__Eurotiomycetes; o__Eurotiales; f__Aspergillaceae; g__Aspergillus; s__Aspergillus candidus
OTU_134	4	0	0	0	0	0	0	0	0	0	0	0	0	0	0	0	0	d__Eukaryota_Fungi; p__Ascomycota; c__Saccharomycetes; o__Saccharomycetales; f__Debaryomycetaceae; g__Debaryomyces; s__Debaryomyces hansenii
OTU_135	3	0	0	0	0	0	0	0	0	0	0	0	0	0	0	0	0	d__Eukaryota_Fungi; p__Ascomycota; c__Eurotiomycetes; o__Eurotiales; f__Aspergillaceae; g__Aspergillus; s__Aspergillus vitricola
OTU_136	8	1	9	0	0	10	0	2	0	0	0	0	0	0	1	0	0	d__Eukaryota_Fungi; p__Ascomycota; c__Eurotiomycetes; o__Eurotiales; f__Aspergillaceae; g__Aspergillus; s__Aspergillus penicillioides
OTU_137	9	9	8	0	0	6	0	5	0	1	0	0	0	0	0	1	0	d__Eukaryota_Fungi; p__Ascomycota; c__Eurotiomycetes; o__Eurotiales; f__Aspergillaceae; g__Aspergillus; s__Aspergillus vitricola
OTU_138	3	0	4	0	0	1	0	7	0	0	0	0	0	0	0	0	0	d__Eukaryota_Fungi; p__Ascomycota; c__Eurotiomycetes; o__Eurotiales; f__Aspergillaceae; g__Aspergillus; s__Aspergillus vitricola
OTU_139	4	3	3	0	0	7	0	1	0	0	0	0	0	0	0	0	0	d__Eukaryota_Fungi; p__Ascomycota; c__Eurotiomycetes; o__Eurotiales; f__Aspergillaceae; g__Aspergillus; s__Aspergillus vitricola
OTU_14	8	0	195	1	0	15	0	97	1	0	0	0	1	0	0	0	0	d__Eukaryota_Fungi; p__Basidiomycota; c__Tremellomycetes; o__Tremellales; f__Bulleribasidiaceae; g__Hannaella; s__unclassified
OTU_140	1	1	2	0	0	0	0	1	0	1	0	0	1	0	0	0	0	d__Eukaryota_Fungi; p__Ascomycota; c__Eurotiomycetes; o__Eurotiales; f__Aspergillaceae; g__Aspergillus; s__Aspergillus vitricola
OTU_142	1	0	0	0	0	1	0	0	0	0	0	0	0	0	0	0	0	d__Eukaryota_Fungi; p__Ascomycota; c__Eurotiomycetes; o__Eurotiales; f__Aspergillaceae; g__Aspergillus; s__Aspergillus gracilis
OTU_143	6	0	9	2	2	21	8	2	3	0	1	11	4	0	0	4	19	d__Eukaryota_Fungi; p__Ascomycota; c__Dothideomycetes; o__Capnodiales; f__Cladosporiaceae; g__Cladosporium; s__Cladosporium sp. CBS 280.49
OTU_145	1	0	0	0	0	0	0	1	0	0	0	0	0	0	0	0	0	d__Eukaryota_Fungi; p__Ascomycota; c__Eurotiomycetes; o__Eurotiales; f__Aspergillaceae; g__Aspergillus; s__Aspergillus vitricola
OTU_146	1	1	0	0	0	0	0	0	0	0	0	0	0	0	0	0	0	d__Eukaryota_Fungi; p__Ascomycota; c__Eurotiomycetes; o__Eurotiales; f__Aspergillaceae; g__Aspergillus; s__Aspergillus gracilis
OTU_149	2	0	0	0	0	0	0	0	0	0	0	0	0	0	0	0	0	d__Eukaryota_Fungi; p__Ascomycota; c__Eurotiomycetes; o__Eurotiales; f__Aspergillaceae; g__Aspergillus; s__Aspergillus gracilis
OTU_15	0	0	69	3	14	24	77	18	1	0	3	116	1	12	0	19	44	d__Eukaryota_Fungi; p__Basidiomycota; c__Agaricomycetes; o__Agaricales; f__Physalacriaceae; g__Flammulina; s__Flammulina velutipes
OTU_151	5	1	3	0	0	1	0	0	0	0	0	0	0	0	0	0	0	d__Eukaryota_Fungi; p__Ascomycota; c__Eurotiomycetes; o__Eurotiales; f__Aspergillaceae; g__Aspergillus; s__Aspergillus gracilis
OTU_155	3	0	2	0	0	1	0	1	0	0	0	0	0	0	0	0	0	d__Eukaryota_Fungi; p__Ascomycota; c__Eurotiomycetes; o__Eurotiales; f__Aspergillaceae; g__Aspergillus; s__Aspergillus gracilis
OTU_158	1	0	1	0	0	0	0	0	0	0	0	0	0	0	0	0	0	d__Eukaryota_Fungi; p__Ascomycota; c__Eurotiomycetes; o__Eurotiales; f__Aspergillaceae; g__Aspergillus; s__Aspergillus gracilis
OTU_16	0	0	0	0	0	0	0	1	90	94	0	0	4	0	0	36	0	d__Eukaryota_Fungi; p__Ascomycota; c__Saccharomycetes; o__Saccharomycetales; f__Starmerella; g__Starmerella; s__unclassified
OTU_161	1	0	1	0	0	1	0	0	0	0	0	0	0	0	0	0	0	d__Eukaryota_Fungi; p__Ascomycota; c__Eurotiomycetes; o__Eurotiales; f__Aspergillaceae; g__Aspergillus; s__Aspergillus gracilis
OTU_162	2	0	0	0	0	1	0	0	0	0	0	0	0	0	0	0	0	d__Eukaryota_Fungi; p__Ascomycota; c__Eurotiomycetes; o__Eurotiales; f__Aspergillaceae; g__Aspergillus; s__Aspergillus gracilis
OTU_163	7	5	5	0	0	4	0	3	0	0	0	0	0	0	0	0	0	d__Eukaryota_Fungi; p__Ascomycota; c__Eurotiomycetes; o__Eurotiales; f__Aspergillaceae; g__Aspergillus; s__Aspergillus vitricola
OTU_168	1	0	3	0	0	0	0	0	0	0	0	0	0	0	0	0	0	d__Eukaryota_Fungi; p__Ascomycota; c__Eurotiomycetes; o__Eurotiales; f__Aspergillaceae; g__Aspergillus; s__Aspergillus gracilis
OTU_17	0	0	0	0	0	0	0	105	8	0	0	0	0	0	0	0	1	d__Eukaryota_Fungi; p__Ascomycota; c__Saccharomycetes; o__Saccharomycetales; f__Debaryomycetaceae; g__[Candida] palmioleophila; s__[Candida] palmioleophila
OTU_18	0	0	0	0	0	0	0	119	0	0	0	0	0	0	0	0	0	Unassigned
OTU_180	1	0	0	0	0	1	0	0	0	0	0	0	0	0	0	0	0	d__Eukaryota_Fungi; p__Ascomycota; c__Eurotiomycetes; o__Eurotiales; f__Aspergillaceae; g__Aspergillus; s__Aspergillus gracilis
OTU_183	1	1	0	0	0	0	0	0	0	0	0	0	0	0	0	0	0	d__Eukaryota_Fungi; p__Ascomycota; c__Eurotiomycetes; o__Eurotiales; f__Aspergillaceae; g__Aspergillus; s__Aspergillus vitricola
OTU_186	2	0	0	0	0	0	0	0	0	0	0	0	0	0	0	0	0	Unassigned
OTU_187	2	0	3	0	0	0	0	0	0	0	0	0	0	0	0	0	0	d__Eukaryota_Fungi; p__Ascomycota; c__Eurotiomycetes; o__Eurotiales; f__Aspergillaceae; g__Aspergillus; s__Aspergillus gracilis
OTU_188	1	0	1	0	0	2	0	2	1	0	0	0	0	0	0	0	0	d__Eukaryota_Fungi; p__Ascomycota; c__Eurotiomycetes; o__Eurotiales; f__Aspergillaceae; g__Aspergillus; s__Aspergillus gracilis
OTU_19	88	0	0	1	0	0	0	0	1	0	0	0	0	0	0	0	0	Unassigned
OTU_2	1699	27	238	1631	21	1108	70	149	4731	5776	623	1324	4420	2575	719	3777	5950	d__Eukaryota_Fungi; p__Ascomycota; c__Saccharomycetes; o__Saccharomycetales; f__Debaryomycetaceae; g__Debaryomyces; s__Debaryomyces hansenii
OTU_20	65	0	0	0	0	0	0	0	0	0	1	1	0	0	0	0	0	d__Eukaryota_Fungi; p__Ascomycota; c__Dothideomycetes; o__Pleosporales; f__Leptosphaeriaceae; g__Leptosphaeria; s__Leptosphaeria maculans
OTU_205	2	0	0	2	0	0	0	0	0	0	0	0	0	0	0	0	0	Unassigned
OTU_206	1	7	3	0	0	4	0	1	0	0	0	0	0	0	0	0	0	d__Eukaryota_Fungi; p__Ascomycota; c__Eurotiomycetes; o__Eurotiales; f__Aspergillaceae; g__Aspergillus; s__Aspergillus gracilis
OTU_207	0	4	0	0	0	0	0	0	0	0	0	0	0	0	0	0	0	d__Eukaryota_Fungi; p__Ascomycota; c__Eurotiomycetes; o__Eurotiales; f__Aspergillaceae; g__Aspergillus; s__Aspergillus gracilis
OTU_208	0	9	14	0	0	3	0	2	0	0	0	0	0	0	0	0	1	d__Eukaryota_Fungi; p__Ascomycota; c__Eurotiomycetes; o__Eurotiales; f__Aspergillaceae; g__Aspergillus; s__Aspergillus penicillioides
OTU_21	0	62	24	0	0	13	0	19	0	0	3	0	0	0	0	0	0	d__Eukaryota_Fungi; p__Basidiomycota; c__Tremellomycetes; o__Filobasidiales; f__Filobasidiaceae; g__Filobasidium; s__Filobasidium magnum
OTU_211	0	3	0	0	4	0	3	0	0	0	0	6	0	0	0	0	0	d__Eukaryota_Fungi; p__Ascomycota; c__Eurotiomycetes; o__Eurotiales; f__Aspergillaceae; g__Aspergillus; s__Aspergillus penicillioides
OTU_213	0	1	0	0	0	1	0	0	0	0	0	0	0	0	0	0	0	d__Eukaryota_Fungi; p__Ascomycota; c__Eurotiomycetes; o__Eurotiales; f__Aspergillaceae; g__Aspergillus; s__Aspergillus gracilis
OTU_214	0	2	0	0	0	3	0	0	0	0	0	0	0	0	0	0	0	d__Eukaryota_Fungi; p__Ascomycota; c__Eurotiomycetes; o__Eurotiales; f__Aspergillaceae; g__Aspergillus; s__Aspergillus gracilis
OTU_217	0	1	0	0	0	2	0	0	0	0	0	0	0	0	0	0	0	d__Eukaryota_Fungi; p__Ascomycota; c__Eurotiomycetes; o__Eurotiales; f__Aspergillaceae; g__Aspergillus; s__Aspergillus vitricola
OTU_219	0	1	0	0	0	1	0	0	0	0	0	0	0	0	0	0	0	d__Eukaryota_Fungi; p__Ascomycota; c__Eurotiomycetes; o__Eurotiales; f__Aspergillaceae; g__Aspergillus; s__Aspergillus gracilis
OTU_22	28	0	0	0	0	51	0	41	5	1	0	0	0	1	0	0	0	d__Eukaryota_Fungi; p__Ascomycota; c__Sordariomycetes; o__Hypocreales; f__Acremonium; g__Acremonium; s__Acremonium sclerotigenum
OTU_221	0	2	0	0	0	0	0	0	0	0	0	0	0	0	0	0	0	d__Eukaryota_Fungi; p__Ascomycota; c__Eurotiomycetes; o__Eurotiales; f__Aspergillaceae; g__Aspergillus; s__Aspergillus vitricola
OTU_222	0	4	11	0	0	2	0	0	0	1	0	0	0	0	0	0	0	d__Eukaryota_Fungi; p__Ascomycota; c__Eurotiomycetes; o__Eurotiales; f__Aspergillaceae; g__Aspergillus; s__Aspergillus vitricola
OTU_223	0	1	1	0	0	4	0	2	0	0	0	0	0	0	0	0	0	d__Eukaryota_Fungi; p__Ascomycota; c__Eurotiomycetes; o__Eurotiales; f__Aspergillaceae; g__Aspergillus; s__Aspergillus gracilis
OTU_227	0	2	0	0	0	0	0	0	0	0	0	0	0	0	0	0	0	d__Eukaryota_Fungi; p__Ascomycota; c__Eurotiomycetes; o__Eurotiales; f__Aspergillaceae; g__Aspergillus; s__Aspergillus penicillioides
OTU_23	53	0	0	0	0	0	0	11	1	0	0	0	0	0	0	0	1	d__Eukaryota_Fungi; p__Basidiomycota; c__Microbotryomycetes; o__Chrysozymaceae; f__Chrysozymaceae; g__Sampaiozyma; s__Sampaiozyma ingeniosa
OTU_232	0	2	0	0	0	2	0	0	0	0	0	0	0	0	0	0	0	d__Eukaryota_Fungi; p__Ascomycota; c__Eurotiomycetes; o__Eurotiales; f__Aspergillaceae; g__Aspergillus; s__unclassified
OTU_24	0	54	0	0	0	0	0	0	0	0	0	0	0	0	0	0	0	d__Eukaryota_Fungi; p__Basidiomycota; c__Tremellomycetes; o__Tremellales; f__Cryptococcaceae; g__Cryptococcus; s__unclassified
OTU_242	0	1	0	0	0	1	0	0	0	0	0	0	0	0	0	0	0	d__Eukaryota_Fungi; p__Ascomycota; c__Eurotiomycetes; o__Eurotiales; f__Aspergillaceae; g__Aspergillus; s__Aspergillus gracilis
OTU_245	0	1	2	0	0	1	0	1	0	0	0	0	0	0	0	0	0	d__Eukaryota_Fungi; p__Ascomycota; c__Eurotiomycetes; o__Eurotiales; f__Aspergillaceae; g__Aspergillus; s__Aspergillus vitricola
OTU_248	0	2	1	0	0	0	0	0	1	0	0	0	0	0	0	0	0	d__Eukaryota_Fungi; p__Ascomycota; c__Eurotiomycetes; o__Eurotiales; f__Aspergillaceae; g__Aspergillus; s__Aspergillus vitricola
OTU_25	126	0	62	3	4	57	0	1	0	4	0	0	0	1	0	2	0	Unassigned
OTU_255	0	1	0	0	0	0	0	1	0	0	0	0	0	0	0	0	0	d__Eukaryota_Fungi; p__Ascomycota; c__Eurotiomycetes; o__Eurotiales; f__Aspergillaceae; g__Aspergillus; s__Aspergillus vitricola
OTU_259	0	0	1	0	0	0	0	1	0	0	0	0	0	0	0	0	0	d__Eukaryota_Fungi; p__Ascomycota; c__Eurotiomycetes; o__Eurotiales; f__Aspergillaceae; g__Aspergillus; s__Aspergillus gracilis
OTU_26	1	53	0	0	0	0	0	0	0	0	0	0	0	0	0	0	0	d__Eukaryota_Fungi; p__Basidiomycota; c__Tremellomycetes; o__Tremellales; f__Rhynchogastremataceae; g__Papiliotrema; s__Papiliotrema rajasthanensis
OTU_261	0	0	2	0	0	0	0	0	0	0	0	0	0	0	0	0	0	Unassigned
OTU_265	0	0	5	0	0	0	0	0	0	0	0	0	0	0	0	0	0	d__Eukaryota_Fungi; p__Ascomycota; c__Eurotiomycetes; o__Eurotiales; f__Aspergillaceae; g__Aspergillus; s__Aspergillus gracilis
OTU_27	0	93	0	0	0	1	0	0	3	0	0	2	0	0	0	0	0	d__Eukaryota_Fungi; p__Basidiomycota; c__Malasseziomycetes; o__Malasseziales; f__Malasseziaceae; g__Malassezia; s__Malassezia globosa
OTU_273	0	0	2	0	0	0	0	0	0	0	0	0	0	0	0	0	0	d__Eukaryota_Fungi; p__Ascomycota; c__Eurotiomycetes; o__Eurotiales; f__Aspergillaceae; g__Aspergillus; s__Aspergillus vitricola
OTU_277	0	0	2	0	0	1	0	0	0	0	0	0	0	0	0	0	0	d__Eukaryota_Fungi; p__Ascomycota; c__Eurotiomycetes; o__Eurotiales; f__Aspergillaceae; g__Aspergillus; s__Aspergillus vitricola
OTU_279	0	0	2	0	0	4	0	0	0	0	0	0	0	0	0	0	0	d__Eukaryota_Fungi; p__Ascomycota; c__Eurotiomycetes; o__Eurotiales; f__Aspergillaceae; g__Aspergillus; s__Aspergillus gracilis
OTU_28	0	41	56	0	0	0	0	8	0	0	0	0	0	0	0	0	0	d__Eukaryota_Fungi; p__Basidiomycota; c__Tremellomycetes; o__Tremellales; f__Bulleribasidiaceae; g__Hannaella; s__Hannaella sinensis
OTU_284	0	0	3	0	0	2	0	3	0	0	0	0	0	0	0	0	0	d__Eukaryota_Fungi; p__Ascomycota; c__Eurotiomycetes; o__Eurotiales; f__Aspergillaceae; g__Aspergillus; s__Aspergillus gracilis
OTU_29	0	0	66	0	0	0	0	30	0	0	0	0	0	0	0	0	1	Unassigned
OTU_293	0	0	1	0	0	3	0	0	0	0	0	0	0	0	0	0	0	d__Eukaryota_Fungi; p__Ascomycota; c__Eurotiomycetes; o__Eurotiales; f__Aspergillaceae; g__Aspergillus; s__Aspergillus vitricola
OTU_297	0	0	4	3	2	7	0	2	0	0	0	0	0	0	0	0	7	d__Eukaryota_Fungi; p__Ascomycota; c__Eurotiomycetes; o__Eurotiales; f__Aspergillaceae; g__Aspergillus; s__Aspergillus penicillioides
OTU_3	63	0	71	0	18	45	7	65	30	8	30	111	1	1731	5063	601	16	d__Eukaryota_Fungi; p__Ascomycota; c__Saccharomycetes; o__Saccharomycetales; f__Starmerella; g__Starmerella; s__unclassified
OTU_30	0	0	0	5	0	0	0	64	0	0	0	0	0	0	0	0	0	d__Eukaryota_Fungi; p__Basidiomycota; c__Tremellomycetes; o__Holtermanniales; f__Holtermanniella; g__Holtermanniella; s__Holtermanniella festucosa
OTU_300	0	0	2	0	0	1	0	0	0	0	0	0	0	0	0	0	0	Unassigned
OTU_307	0	0	1	0	0	1	0	0	0	0	0	0	0	0	0	0	0	d__Eukaryota_Fungi; p__Ascomycota; c__Eurotiomycetes; o__Eurotiales; f__Aspergillaceae; g__Aspergillus; s__Aspergillus gracilis
OTU_308	0	0	1	0	0	1	0	0	0	0	0	0	0	0	0	0	0	d__Eukaryota_Fungi; p__Ascomycota; c__Eurotiomycetes; o__Eurotiales; f__Aspergillaceae; g__Aspergillus; s__Aspergillus vitricola
OTU_31	0	0	0	0	0	35	21	0	0	0	8	0	2	0	0	0	0	d__Eukaryota_Fungi; p__Basidiomycota; c__Microbotryomycetes; o__Sporidiobolales; f__Sporidiobolaceae; g__Rhodotorula; s__Rhodotorula sp. VITJzN03
OTU_317	0	0	1	0	0	2	0	1	0	0	0	0	0	0	0	0	0	d__Eukaryota_Fungi; p__Ascomycota; c__Eurotiomycetes; o__Eurotiales; f__Aspergillaceae; g__Aspergillus; s__Aspergillus vitricola
OTU_318	0	0	1	0	0	0	1	1	0	0	0	0	0	0	0	0	0	d__Eukaryota_Fungi; p__Ascomycota; c__Eurotiomycetes; o__Eurotiales; f__Aspergillaceae; g__Aspergillus; s__unclassified
OTU_32	0	0	110	0	0	0	0	59	0	0	2	0	0	0	0	3	1	d__Eukaryota_Fungi; p__Basidiomycota; c__Tremellomycetes; o__Tremellales; f__Bulleribasidiaceae; g__Hannaella; s__unclassified
OTU_327	0	0	0	0	0	2	0	0	0	0	0	0	0	0	0	0	0	d__Eukaryota_Fungi; p__Ascomycota; c__Eurotiomycetes; o__Eurotiales; f__Aspergillaceae; g__Aspergillus; s__Aspergillus penicillioides
OTU_33	29	0	0	0	0	0	0	0	0	0	0	0	0	0	0	0	0	d__Eukaryota_Fungi; p__Ascomycota; c__Sordariomycetes; o__Trichosphaeriales; f__Trichosphaeriaceae; g__Nigrospora; s__Nigrospora oryzae
OTU_34	0	0	33	0	0	0	0	0	0	0	0	0	0	0	0	0	0	d__Eukaryota_Fungi; p__unclassified; c__unclassified; o__unclassified; f__unclassified; g__unclassified; s__unclassified
OTU_344	0	0	0	1	0	1	0	1	0	0	0	0	0	0	0	0	0	d__Eukaryota_Fungi; p__Ascomycota; c__Eurotiomycetes; o__Eurotiales; f__Aspergillaceae; g__Aspergillus; s__Aspergillus vitricola
OTU_35	21	0	0	0	0	0	0	42	0	0	0	0	1	0	0	0	0	d__Eukaryota_Fungi; p__Ascomycota; c__Sordariomycetes; o__Glomerellales; f__Plectosphaerellaceae; g__Plectosphaerella; s__Plectosphaerella sp.
OTU_350	0	0	0	0	0	4	0	3	0	0	0	0	0	0	0	0	0	d__Eukaryota_Fungi; p__Ascomycota; c__Eurotiomycetes; o__Eurotiales; f__Aspergillaceae; g__Aspergillus; s__Aspergillus vitricola
OTU_358	0	0	0	0	0	3	0	6	2	0	0	0	0	2	0	0	0	d__Eukaryota_Fungi; p__Ascomycota; c__Eurotiomycetes; o__Eurotiales; f__Aspergillaceae; g__Aspergillus; s__Aspergillus gracilis
OTU_36	0	0	0	1	68	0	7	0	0	0	12	0	0	0	0	0	0	d__Eukaryota_Fungi; p__Ascomycota; c__Saccharomycetes; o__Saccharomycetales; f__Saccharomycetaceae; g__Kazachstania; s__unclassified
OTU_361	0	0	0	0	0	1	0	1	0	0	0	0	0	0	0	0	0	d__Eukaryota_Fungi; p__Ascomycota; c__Eurotiomycetes; o__Eurotiales; f__Aspergillaceae; g__Aspergillus; s__Aspergillus vitricola
OTU_362	0	0	0	0	0	3	0	2	1	3	0	0	0	0	0	0	0	d__Eukaryota_Fungi; p__Ascomycota; c__Eurotiomycetes; o__Eurotiales; f__Aspergillaceae; g__Aspergillus; s__Aspergillus gracilis
OTU_367	0	0	0	0	0	17	1	2	0	0	2	0	1	4	0	0	0	d__Eukaryota_Fungi; p__Ascomycota; c__Saccharomycetes; o__Saccharomycetales; f__Debaryomycetaceae; g__Debaryomyces; s__Debaryomyces nepalensis
OTU_369	0	0	0	0	0	1	0	0	0	0	0	1	0	0	0	0	0	d__Eukaryota_Fungi; p__Ascomycota; c__Saccharomycetes; o__Saccharomycetales; f__Pichiaceae; g__Pichia; s__unclassified
OTU_37	28	0	0	0	0	0	0	0	0	0	0	0	0	3	0	0	0	d__Eukaryota_Fungi; p__Basidiomycota; c__Cystobasidiomycetes; o__Cystobasidiales; f__Cystobasidiaceae; g__Cystobasidium; s__Cystobasidium minutum
OTU_379	0	0	0	0	0	0	0	2	0	0	0	0	0	0	0	0	0	d__Eukaryota_Fungi; p__Ascomycota; c__Eurotiomycetes; o__Eurotiales; f__Aspergillaceae; g__Aspergillus; s__Aspergillus gracilis
OTU_38	15	29	15	5	6	33	6	3	0	2	4	15	5	0	0	9	19	d__Eukaryota_Fungi; p__Ascomycota; c__Dothideomycetes; o__Capnodiales; f__Cladosporiaceae; g__Cladosporium; s__Cladosporium sphaerospermum
OTU_39	0	0	0	0	0	42	1	0	0	0	0	0	0	0	0	0	0	d__Eukaryota_Fungi; p__Basidiomycota; c__Tremellomycetes; o__Tremellales; f__Bulleribasidiaceae; g__Vishniacozyma; s__Vishniacozyma heimaeyensis
OTU_390	0	0	0	2	0	0	0	3	0	0	0	0	0	0	0	0	0	d__Eukaryota_Fungi; p__Basidiomycota; c__Tremellomycetes; o__Tremellales; f__Bulleribasidiaceae; g__Vishniacozyma; s__Vishniacozyma victoriae
OTU_4	0	2	0	4	1	1	1	1	37	12	4	2504	18	122	1	0	0	d__Eukaryota_Fungi; p__Ascomycota; c__Saccharomycetes; o__Saccharomycetales; f__Starmerella; g__Starmerella; s__unclassified
OTU_40	0	0	0	0	0	0	0	29	0	0	0	0	0	0	0	0	0	Unassigned
OTU_41	0	0	0	0	0	22	0	0	0	0	0	0	0	0	0	0	0	d__Eukaryota_Fungi; p__Basidiomycota; c__Microbotryomycetes; o__Sporidiobolales; f__Sporidiobolaceae; g__Sporidiobolus; s__Sporidiobolus aff. pararoseus EE-0118.3
OTU_413	0	0	0	0	0	0	0	0	1	0	0	18	0	1	0	0	0	d__Eukaryota_Fungi; p__Ascomycota; c__Saccharomycetes; o__Saccharomycetales; f__Starmerella; g__Starmerella; s__unclassified
OTU_419	0	0	0	1	0	0	0	0	1	1	0	0	0	0	0	0	0	d__Eukaryota_Fungi; p__Ascomycota; c__Eurotiomycetes; o__Eurotiales; f__Aspergillaceae; g__Aspergillus; s__Aspergillus vitricola
OTU_42	0	0	0	0	0	20	0	0	0	0	0	0	0	0	0	0	0	d__Eukaryota_Fungi; p__Ascomycota; c__Saccharomycetes; o__Saccharomycetales; f__Debaryomycetaceae; g__Candida; s__unclassified
OTU_424	0	0	0	0	0	0	0	0	0	2	0	0	0	3	0	0	1	d__Eukaryota_Fungi; p__Ascomycota; c__Saccharomycetes; o__Saccharomycetales; f__Debaryomycetaceae; g__Meyerozyma; s__unclassified
OTU_426	0	0	0	0	0	0	0	0	0	1	1	1	1	1	0	0	3	d__Eukaryota_Fungi; p__Ascomycota; c__Saccharomycetes; o__Saccharomycetales; f__Debaryomycetaceae; g__Debaryomyces; s__Debaryomyces hansenii
OTU_43	0	0	0	0	0	18	0	0	0	0	0	0	0	0	0	0	0	d__Eukaryota_Fungi; p__Ascomycota; c__Dothideomycetes; o__Pleosporales; f__Pleosporaceae; g__Bipolaris; s__Bipolaris maydis
OTU_431	0	0	0	7	0	0	0	0	0	0	0	0	0	3	0	0	0	d__Eukaryota_Fungi; p__Ascomycota; c__Saccharomycetes; o__Saccharomycetales; f__Saccharomycetaceae; g__Kazachstania; s__Kazachstania bulderi
OTU_433	0	0	0	11	174	0	0	0	0	0	17	0	2	16	0	1	2	d__Eukaryota_Fungi; p__Ascomycota; c__Saccharomycetes; o__Saccharomycetales; f__Saccharomycetaceae; g__Kazachstania; s__Kazachstania bulderi
OTU_435	0	0	0	1	0	0	1	0	0	0	2	0	0	4	0	0	0	d__Eukaryota_Fungi; p__Ascomycota; c__Saccharomycetes; o__Saccharomycetales; f__Saccharomycetaceae; g__Kazachstania; s__Kazachstania bulderi
OTU_438	0	0	0	1	0	0	0	0	0	0	1	0	0	1	0	2	1	d__Eukaryota_Fungi; p__Ascomycota; c__Saccharomycetes; o__Saccharomycetales; f__Debaryomycetaceae; g__Debaryomyces; s__Debaryomyces hansenii
OTU_44	0	0	0	0	0	3	0	27	0	0	0	0	0	0	0	4	0	d__Eukaryota_Fungi; p__Ascomycota; c__Leotiomycetes; o__Helotiales; f__Sclerotiniaceae; g__Sclerotinia; s__Sclerotinia sclerotiorum
OTU_443	0	0	0	1	0	0	0	0	0	0	0	0	0	1	0	0	0	d__Eukaryota_Fungi; p__Ascomycota; c__Saccharomycetes; o__Saccharomycetales; f__Saccharomycetaceae; g__Kazachstania; s__Kazachstania bulderi
OTU_445	0	0	0	1	0	0	0	0	0	0	0	1	0	0	0	0	0	d__Eukaryota_Fungi; p__Basidiomycota; c__Tremellomycetes; o__Tremellales; f__Bulleribasidiaceae; g__Vishniacozyma; s__Vishniacozyma tephrensis
OTU_449	0	0	0	2	0	0	0	0	0	0	0	0	0	1	0	1	0	d__Eukaryota_Fungi; p__Ascomycota; c__Saccharomycetes; o__Saccharomycetales; f__Debaryomycetaceae; g__Debaryomyces; s__Debaryomyces hansenii
OTU_45	0	0	0	0	0	0	0	0	0	0	0	26	4	0	0	0	0	d__Eukaryota_Fungi; p__Basidiomycota; c__Microbotryomycetes; o__Leucosporidiales; f__Leucosporidiaceae; g__Leucosporidium; s__Leucosporidium scottii
OTU_456	0	0	0	0	2	0	0	0	0	0	0	0	0	0	0	0	0	d__Eukaryota_Fungi; p__Ascomycota; c__Saccharomycetes; o__Saccharomycetales; f__Saccharomycetaceae; g__Kazachstania; s__Kazachstania bulderi
OTU_46	23	0	0	0	0	0	0	0	0	0	0	0	0	0	0	0	0	d__Eukaryota_Fungi; p__Ascomycota; c__Sordariomycetes; o__Hypocreales; f__Nectriaceae; g__Fusarium; s__Fusarium equiseti
OTU_47	0	0	23	0	0	0	0	0	0	0	0	0	0	0	0	0	0	d__Eukaryota_Fungi; p__Basidiomycota; c__Tremellomycetes; o__Tremellales; f__Bulleribasidiaceae; g__Hannaella; s__Hannaella sp. DSM 101917
OTU_479	0	0	0	0	0	0	0	0	0	0	2	0	1	2	0	0	0	Unassigned
OTU_48	0	0	21	0	0	0	0	0	0	0	0	0	0	0	0	0	0	d__Eukaryota_Fungi; p__Basidiomycota; c__Tremellomycetes; o__Filobasidiales; f__Filobasidiaceae; g__Filobasidium; s__Filobasidium magnum
OTU_481	0	0	0	0	0	0	0	0	0	0	2	0	0	0	0	0	0	d__Eukaryota_Fungi; p__Ascomycota; c__Saccharomycetes; o__Saccharomycetales; f__Saccharomycetaceae; g__Kazachstania; s__Kazachstania bulderi
OTU_49	0	0	0	1	0	18	0	0	0	0	0	0	0	0	0	0	0	d__Eukaryota_Fungi; p__Basidiomycota; c__Agaricomycetes; o__Polyporales; f__Irpicaceae; g__Hydnopolyporus; s__unclassified
OTU_494	0	0	0	0	0	0	0	0	0	0	0	0	2	0	0	0	0	d__Eukaryota_Fungi; p__Basidiomycota; c__Tremellomycetes; o__Trichosporonales; f__Trichosporonaceae; g__Cutaneotrichosporon; s__unclassified
OTU_495	0	0	0	0	0	0	0	0	0	0	0	0	1	0	0	0	1	d__Eukaryota_Fungi; p__Ascomycota; c__Saccharomycetes; o__Saccharomycetales; f__Debaryomycetaceae; g__Debaryomyces; s__Debaryomyces hansenii
OTU_5	482	399	498	103	161	794	593	2451	357	194	123	377	192	95	4	218	210	d__Eukaryota_Fungi; p__Ascomycota; c__Eurotiomycetes; o__Eurotiales; f__Aspergillaceae; g__Aspergillus; s__Aspergillus vitricola
OTU_50	71	0	0	5	0	0	0	7	0	0	0	0	0	0	0	0	0	Unassigned
OTU_504	0	0	0	0	0	0	0	0	0	0	0	5	0	1	0	0	0	d__Eukaryota_Fungi; p__Ascomycota; c__Saccharomycetes; o__Saccharomycetales; f__Starmerella; g__Starmerella; s__unclassified
OTU_505	0	0	0	0	0	0	0	0	0	0	0	28	0	4	0	0	0	d__Eukaryota_Fungi; p__Ascomycota; c__Saccharomycetes; o__Saccharomycetales; f__Starmerella; g__Starmerella; s__unclassified
OTU_51	0	0	0	1	0	24	0	0	0	0	1	0	0	0	0	0	0	d__Eukaryota_Fungi; p__Basidiomycota; c__Tremellomycetes; o__Tremellales; f__Tremellaceae; g__Tremella; s__unclassified
OTU_510	0	0	0	0	0	0	0	0	0	0	0	2	0	0	0	0	0	d__Eukaryota_Fungi; p__Ascomycota; c__Saccharomycetes; o__Saccharomycetales; f__Starmerella; g__Starmerella; s__unclassified
OTU_518	0	0	0	0	0	0	0	0	0	0	0	2	0	2	0	0	0	d__Eukaryota_Fungi; p__Ascomycota; c__Saccharomycetes; o__Saccharomycetales; f__Starmerella; g__Starmerella; s__unclassified
OTU_52	0	0	0	0	0	0	0	14	0	0	0	0	0	0	0	0	0	d__Eukaryota_Fungi; p__Ascomycota; c__Saccharomycetes; o__Saccharomycetales; f__Dipodascaceae; g__Geotrichum; s__unclassified
OTU_528	0	0	0	0	0	0	0	0	0	0	0	0	0	2	4	0	0	d__Eukaryota_Fungi; p__Ascomycota; c__Saccharomycetes; o__Saccharomycetales; f__Starmerella; g__Starmerella; s__unclassified
OTU_53	14	19	0	0	6	0	0	3	0	0	7	0	7	0	0	1	0	d__Eukaryota_Fungi; p__Ascomycota; c__Saccharomycetes; o__Saccharomycetales; f__Candida; g__Candida; s__Candida sp. K2
OTU_54	0	0	0	0	0	0	0	0	8	18	0	0	0	0	0	0	0	d__Eukaryota_Fungi; p__Ascomycota; c__Saccharomycetes; o__Saccharomycetales; f__Diutina; g__Diutina; s__Diutina catenulata
OTU_542	0	0	0	0	0	0	0	0	0	0	0	0	0	0	0	2	0	d__Eukaryota_Fungi; p__Basidiomycota; c__Cystobasidiomycetes; o__Cystobasidiales; f__Cystobasidiaceae; g__Cystobasidium; s__Cystobasidium slooffiae
OTU_55	31	0	0	0	0	0	0	0	0	0	0	0	0	0	0	0	0	d__Eukaryota_Fungi; p__Basidiomycota; c__Cystobasidiomycetes; o__Symmetrosporaceae; f__unclassified; g__Symmetrospora; s__Symmetrospora symmetrica
OTU_56	0	0	0	0	0	0	0	17	0	0	0	0	0	0	0	0	0	Unassigned
OTU_57	0	0	28	0	0	0	0	10	0	0	0	0	0	0	0	0	0	d__Eukaryota_Fungi; p__Basidiomycota; c__Tremellomycetes; o__Tremellales; f__Bulleribasidiaceae; g__Dioszegia; s__unclassified
OTU_571	0	0	0	0	0	0	0	0	0	0	0	0	0	3	0	0	0	d__Eukaryota_Fungi; p__Ascomycota; c__Saccharomycetes; o__Saccharomycetales; f__Saccharomycetaceae; g__Kazachstania; s__Kazachstania bulderi
OTU_579	0	0	0	0	0	0	0	0	0	0	0	0	0	1	0	0	1	d__Eukaryota_Fungi; p__Ascomycota; c__Saccharomycetes; o__Saccharomycetales; f__Debaryomycetaceae; g__Debaryomyces; s__Debaryomyces hansenii
OTU_58	18	0	17	0	0	0	0	42	0	0	0	0	0	0	0	0	8	d__Eukaryota_Fungi; p__Basidiomycota; c__Microbotryomycetes; o__Leucosporidiales; f__Leucosporidiaceae; g__Leucosporidium; s__unclassified
OTU_59	13	0	0	0	0	97	0	0	0	0	0	0	0	0	0	0	0	Unassigned
OTU_6	2	3	4	18	74	0	3937	32	1	8	63	65	3	3	2	0	2	d__Eukaryota_Fungi; p__Ascomycota; c__Saccharomycetes; o__Saccharomycetales; f__Saccharomycetaceae; g__Kazachstania; s__Kazachstania servazzii
OTU_60	0	0	0	0	0	0	0	18	0	0	0	0	0	0	0	0	0	Unassigned
OTU_61	0	0	0	0	0	0	0	18	0	0	0	0	0	0	0	0	0	Unassigned
OTU_62	13	0	0	0	0	0	0	0	0	0	0	0	0	0	0	0	0	Unassigned
OTU_63	0	13	0	0	0	0	0	0	0	0	0	0	0	0	0	0	0	d__Eukaryota_Fungi; p__Ascomycota; c__Dothideomycetes; o__Pleosporales; f__Pyrenochaetopsidaceae; g__Pyrenochaetopsis; s__Pyrenochaetopsis leptospora
OTU_64	0	0	19	2	0	0	0	0	0	0	0	0	0	0	0	0	0	d__Eukaryota_Fungi; p__Basidiomycota; c__Tremellomycetes; o__Tremellales; f__Bulleribasidiaceae; g__Vishniacozyma; s__Vishniacozyma tephrensis
OTU_65	0	0	12	0	0	0	0	0	0	0	0	0	0	0	0	0	0	Unassigned
OTU_66	0	0	0	2	0	15	0	5	0	0	4	0	0	0	0	0	0	d__Eukaryota_Fungi; p__Basidiomycota; c__Tremellomycetes; o__Tremellales; f__Bulleraceae; g__Bullera; s__Bullera unica
OTU_67	5	42	10	2	18	22	5	2	1	15	4	34	2	3	0	0	17	d__Eukaryota_Fungi; p__Ascomycota; c__Eurotiomycetes; o__Eurotiales; f__Aspergillaceae; g__Aspergillus; s__Aspergillus penicillioides
OTU_68	10	15	0	0	4	0	0	0	0	0	0	9	0	6	0	0	0	d__Eukaryota_Fungi; p__Ascomycota; c__Dothideomycetes; o__Capnodiales; f__Cladosporiaceae; g__Cladosporium; s__Cladosporium cladosporioides
OTU_69	0	12	0	0	0	0	0	0	0	0	0	0	0	0	0	0	0	d__Eukaryota_Fungi; p__Ascomycota; c__Dothideomycetes; o__Pleosporales; f__Ohleria; g__Ohleria; s__unclassified
OTU_7	1232	1837	1556	26	43	1076	12	289	69	85	17	4	4	14	4	21	7	d__Eukaryota_Fungi; p__Ascomycota; c__Eurotiomycetes; o__Eurotiales; f__Aspergillaceae; g__Aspergillus; s__Aspergillus gracilis
OTU_70	0	0	0	0	0	0	0	0	1	1	0	13	0	0	0	0	0	d__Eukaryota_Fungi; p__Ascomycota; c__Saccharomycetes; o__Saccharomycetales; f__Metschnikowiaceae; g__Kodamaea; s__Kodamaea ohmeri
OTU_71	0	7	0	1	0	0	0	6	2	2	0	14	0	0	0	0	0	d__Eukaryota_Fungi; p__Ascomycota; c__Eurotiomycetes; o__Eurotiales; f__Aspergillaceae; g__Aspergillus; s__Aspergillus versicolor
OTU_72	0	0	0	0	0	0	0	0	0	0	0	0	0	17	0	0	0	d__Eukaryota_Fungi; p__Ascomycota; c__Sordariomycetes; o__Hypocreales; f__Stachybotryaceae; g__Stachybotrys; s__unclassified
OTU_73	11	0	0	0	0	0	0	0	0	0	0	0	0	0	0	0	0	d__Eukaryota_Fungi; p__Basidiomycota; c__Microbotryomycetes; o__Sporidiobolales; f__Sporidiobolaceae; g__Rhodotorula; s__unclassified
OTU_74	0	0	0	1	0	9	0	0	0	0	0	0	0	0	0	0	0	Unassigned
OTU_75	6	0	0	0	0	0	0	0	0	0	0	3	14	0	0	0	0	d__Eukaryota_Fungi; p__Ascomycota; c__Eurotiomycetes; o__Eurotiales; f__Aspergillaceae; g__Aspergillus; s__unclassified
OTU_76	0	0	0	0	0	0	0	0	0	0	0	5	10	7	0	13	0	d__Eukaryota_Fungi; p__Basidiomycota; c__Tremellomycetes; o__Filobasidiales; f__Filobasidiaceae; g__Naganishia; s__Naganishia liquefaciens
OTU_77	0	0	0	0	0	0	0	0	0	0	0	0	0	11	2	0	0	d__Eukaryota_Fungi; p__Ascomycota; c__Saccharomycetes; o__Saccharomycetales; f__Saccharomycetaceae; g__Zygosaccharomyces; s__Zygosaccharomyces rouxii
OTU_78	0	9	0	0	0	0	0	0	0	0	0	0	0	0	0	0	0	d__Eukaryota_Fungi; p__Basidiomycota; c__Agaricomycetes; o__Polyporales; f__Polyporaceae; g__unclassified; s__unclassified
OTU_79	0	0	0	0	0	25	0	0	0	2	0	0	0	0	0	0	0	d__Eukaryota_Fungi; p__Ascomycota; c__Eurotiomycetes; o__Eurotiales; f__Aspergillaceae; g__Penicillium; s__Penicillium oxalicum
OTU_8	14	268	92	5	1	1	0	501	0	3	2	0	0	0	2	0	0	d__Eukaryota_Fungi; p__Basidiomycota; c__Tremellomycetes; o__Cystofilobasidiales; f__Cystofilobasidiaceae; g__Cystofilobasidium; s__Cystofilobasidium macerans
OTU_80	0	0	0	0	0	0	0	0	0	0	0	7	0	0	0	0	0	Unassigned
OTU_81	0	0	15	1	0	0	0	0	1	0	0	0	0	10	1	8	0	d__Eukaryota_Fungi; p__unclassified; c__unclassified; o__unclassified; f__unclassified; g__unclassified; s__unclassified
OTU_82	0	0	0	0	0	0	0	0	0	0	0	0	0	0	0	7	0	d__Eukaryota_Fungi; p__Ascomycota; c__Sordariomycetes; o__Hypocreales; f__Cordycipitaceae; g__Parengyodontium; s__Parengyodontium album
OTU_83	0	0	0	0	4	0	0	1	1	3	0	0	2	11	0	3	8	d__Eukaryota_Fungi; p__Ascomycota; c__Eurotiomycetes; o__Eurotiales; f__Aspergillaceae; g__Aspergillus; s__Aspergillus penicillioides
OTU_84	16	0	0	3	0	0	0	0	0	0	0	0	0	0	0	0	0	Unassigned
OTU_85	9	0	0	0	0	0	0	0	0	0	0	0	0	0	0	0	0	Unassigned
OTU_86	0	0	13	0	0	0	0	0	0	0	0	0	0	0	0	0	0	d__Eukaryota_Fungi; p__Ascomycota; c__Eurotiomycetes; o__Eurotiales; f__Aspergillaceae; g__Aspergillus; s__Aspergillus stramenius
OTU_87	0	0	0	0	0	0	0	0	0	0	0	0	6	0	0	0	0	d__Eukaryota_Fungi; p__Basidiomycota; c__Microbotryomycetes; o__Sporidiobolales; f__Sporidiobolaceae; g__Rhodotorula; s__unclassified
OTU_88	0	0	0	0	0	0	0	0	0	0	0	7	0	0	0	0	0	d__Eukaryota_Fungi; p__Ascomycota; c__unclassified; o__unclassified; f__unclassified; g__unclassified; s__unclassified
OTU_89	0	0	0	0	0	0	0	0	0	0	0	12	0	0	0	0	0	Unassigned
OTU_9	136	988	527	67	34	481	35	75	243	62	14	0	37	63	5	28	61	Unassigned
OTU_90	13	0	0	0	0	0	0	0	0	0	0	0	0	0	0	0	0	Unassigned
OTU_91	0	0	0	0	0	9	0	0	0	0	0	0	0	0	0	0	0	d__Eukaryota_Fungi; p__Ascomycota; c__Sordariomycetes; o__Xylariales; f__Hypoxylaceae; g__Hypoxylon; s__Hypoxylon fragiforme
OTU_92	0	0	0	0	0	19	0	0	0	0	0	0	0	0	0	0	0	Unassigned
OTU_93	0	0	0	0	0	0	0	6	0	0	0	0	0	0	0	0	0	d__Eukaryota_Fungi; p__Basidiomycota; c__Tremellomycetes; o__Tremellales; f__Rhynchogastremataceae; g__Papiliotrema; s__Papiliotrema flavescens
OTU_94	0	0	0	0	0	0	0	10	0	0	0	0	0	0	0	0	0	d__Eukaryota_Fungi; p__Basidiomycota; c__Tremellomycetes; o__Tremellales; f__Rhynchogastremataceae; g__Papiliotrema; s__unclassified
OTU_95	0	0	0	0	0	0	0	5	0	0	0	0	0	0	0	0	0	d__Eukaryota_Fungi; p__Basidiomycota; c__Tremellomycetes; o__Filobasidiales; f__Filobasidiaceae; g__Filobasidium; s__Filobasidium stepposum
OTU_96	0	0	0	0	0	0	0	0	6	0	0	0	0	0	0	0	0	Unassigned
OTU_97	0	0	0	0	0	0	0	0	0	0	11	0	0	0	0	0	0	d__Eukaryota_Fungi; p__Basidiomycota; c__unclassified; o__unclassified; f__unclassified; g__unclassified; s__unclassified
OTU_98	0	0	0	0	0	0	0	0	0	0	0	0	0	5	0	0	0	d__Eukaryota_Fungi; p__Basidiomycota; c__Tremellomycetes; o__Trichosporonales; f__Trichosporonaceae; g__Cutaneotrichosporon; s__unclassified
OTU_99	8	0	0	0	0	0	0	0	0	0	0	0	0	0	0	0	0	d__Eukaryota_Fungi; p__Ascomycota; c__Taphrinomycetes; o__Taphrinales; f__Protomycetaceae; g__Protomyces; s__Protomyces inouyei
